# Supplementary material for: Synergistic apoptotic effect of miR-183-5p and Polo-Like kinase 1 inhibitor NMS-P937 in breast cancer cells
Source: Cell Death Differ. 2021 Sep 24;29(2):407–19. doi: 10.1038/s41418-021-00864-2 (PMC8816952; doi:10.1038/s41418-021-00864-2)
Supplement: Supplementary file 1 — Supplementary Table 1 [file 41418_2021_864_MOESM1_ESM.xlsx]

## Sheet: BrCa
Gene	EntrezID	RefseqID
PLK1	5347	NM_005030
		Predicted number of sites in 3'UTR
miRNA	MIMATid	miRNAMap	RNAhybrid	Targetscan	SUM
hsa-miR-183-5p	MIMAT0000261	1	1	1	3
hsa-miR-18a-3p	MIMAT0002891	1	1	1	3
hsa-miR-23b-3p	MIMAT0000418	1	1	1	3
hsa-miR-296-5p	MIMAT0000690	1	1	1	3
hsa-miR-324-3p	MIMAT0000762	1	1	1	3
hsa-miR-637	MIMAT0003307	1	1	1	3
hsa-miR-654-5p	MIMAT0003330	1	1	1	3
hsa-let-7c-3p	MIMAT0026472	0	1	1	2
hsa-miR-100-5p	MIMAT0000098	1	1	0	2
hsa-miR-103a-3p	MIMAT0000101	1	1	0	2
hsa-miR-107	MIMAT0000104	1	1	0	2
hsa-miR-126-3p	MIMAT0000445	1	1	0	2
hsa-miR-129-5p	MIMAT0000242	0	1	1	2
hsa-miR-130a-5p	MIMAT0004593	0	1	1	2
hsa-miR-133a-3p	MIMAT0000427	1	1	0	2
hsa-miR-136-5p	MIMAT0000448	1	1	0	2
hsa-miR-149-3p	MIMAT0004609	0	1	1	2
hsa-miR-17-3p	MIMAT0000071	1	1	0	2
hsa-miR-181d-3p	MIMAT0026608	0	1	1	2
hsa-miR-185-3p	MIMAT0004611	0	1	1	2
hsa-miR-185-5p	MIMAT0000455	1	1	0	2
hsa-miR-193b-5p	MIMAT0004767	0	1	1	2
hsa-miR-198	MIMAT0000228	1	1	0	2
hsa-miR-214-3p	MIMAT0000271	1	1	0	2
hsa-miR-217	MIMAT0000274	1	1	0	2
hsa-miR-23a-3p	MIMAT0000078	0	1	1	2
hsa-miR-23c	MIMAT0018000	0	1	1	2
hsa-miR-24-3p	MIMAT0000080	1	1	0	2
hsa-miR-324-5p	MIMAT0000761	1	1	0	2
hsa-miR-328-5p	MIMAT0026486	0	1	1	2
hsa-miR-337-3p	MIMAT0000754	1	1	0	2
hsa-miR-342-3p	MIMAT0000753	1	1	0	2
hsa-miR-346	MIMAT0000773	1	1	0	2
hsa-miR-363-5p	MIMAT0003385	1	1	0	2
hsa-miR-370-3p	MIMAT0000722	1	1	0	2
hsa-miR-379-5p	MIMAT0000733	1	1	0	2
hsa-miR-3941	MIMAT0018357	0	1	1	2
hsa-miR-412-3p	MIMAT0002170	1	1	0	2
hsa-miR-423-5p	MIMAT0004748	0	1	1	2
hsa-miR-432-3p	MIMAT0002815	1	1	0	2
hsa-miR-452-3p	MIMAT0001636	1	1	0	2
hsa-miR-454-5p	MIMAT0003884	1	1	0	2
hsa-miR-466	MIMAT0015002	0	1	1	2
hsa-miR-488-3p	MIMAT0004763	1	1	0	2
hsa-miR-488-5p	MIMAT0002804	1	1	0	2
hsa-miR-490-3p	MIMAT0002806	1	1	0	2
hsa-miR-491-5p	MIMAT0002807	1	1	0	2
hsa-miR-500a-3p	MIMAT0002871	1	1	0	2
hsa-miR-500a-5p	MIMAT0004773	1	1	0	2
hsa-miR-505-5p	MIMAT0004776	0	1	1	2
hsa-miR-509-3-5p	MIMAT0004975	0	1	1	2
hsa-miR-509-5p	MIMAT0004779	0	1	1	2
hsa-miR-516b-5p	MIMAT0002859	1	1	0	2
hsa-miR-518c-5p	MIMAT0002847	1	1	0	2
hsa-miR-525-5p	MIMAT0002838	1	1	0	2
hsa-miR-527	MIMAT0002862	1	1	0	2
hsa-miR-541-3p	MIMAT0004920	0	1	1	2
hsa-miR-551a	MIMAT0003214	1	1	0	2
hsa-miR-551b-3p	MIMAT0003233	1	1	0	2
hsa-miR-555	MIMAT0003219	1	1	0	2
hsa-miR-564	MIMAT0003228	1	1	0	2
hsa-miR-566	MIMAT0003230	1	1	0	2
hsa-miR-584-3p	MIMAT0022708	0	1	1	2
hsa-miR-593-5p	MIMAT0003261	0	1	1	2
hsa-miR-596	MIMAT0003264	1	1	0	2
hsa-miR-602	MIMAT0003270	1	1	0	2
hsa-miR-604	MIMAT0003272	1	1	0	2
hsa-miR-608	MIMAT0003276	1	1	0	2
hsa-miR-610	MIMAT0003278	1	1	0	2
hsa-miR-612	MIMAT0003280	1	1	0	2
hsa-miR-615-3p	MIMAT0003283	1	1	0	2
hsa-miR-619-3p	MIMAT0003288	1	1	0	2
hsa-miR-625-5p	MIMAT0003294	1	1	0	2
hsa-miR-631	MIMAT0003300	1	1	0	2
hsa-miR-638	MIMAT0003308	1	1	0	2
hsa-miR-639	MIMAT0003309	1	1	0	2
hsa-miR-640	MIMAT0003310	1	1	0	2
hsa-miR-646	MIMAT0003316	1	1	0	2
hsa-miR-647	MIMAT0003317	1	1	0	2
hsa-miR-648	MIMAT0003318	1	1	0	2
hsa-miR-651-3p	MIMAT0026624	0	1	1	2
hsa-miR-652-3p	MIMAT0003322	1	1	0	2
hsa-miR-657	MIMAT0003335	0	1	1	2
hsa-miR-658	MIMAT0003336	1	1	0	2
hsa-miR-661	MIMAT0003324	1	1	0	2
hsa-miR-662	MIMAT0003325	1	1	0	2
hsa-miR-663a	MIMAT0003326	1	1	0	2
hsa-miR-675-5p	MIMAT0004284	1	1	0	2
hsa-miR-762	MIMAT0010313	0	1	1	2
hsa-miR-765	MIMAT0003945	1	1	0	2
hsa-miR-767-3p	MIMAT0003883	1	1	0	2
hsa-miR-767-5p	MIMAT0003882	1	1	0	2
hsa-miR-770-5p	MIMAT0003948	1	1	0	2
hsa-miR-874-5p	MIMAT0026718	0	1	1	2
hsa-miR-92a-2-5p	MIMAT0004508	0	1	1	2
hsa-miR-942-3p	MIMAT0026734	0	1	1	2
hsa-miR-99a-5p	MIMAT0000097	1	1	0	2
hsa-miR-99b-5p	MIMAT0000689	1	1	0	2
