# Supplementary material for: Synergistic apoptotic effect of miR-183-5p and Polo-Like kinase 1 inhibitor NMS-P937 in breast cancer cells
Source: Cell Death Differ. 2021 Sep 24;29(2):407–19. doi: 10.1038/s41418-021-00864-2 (PMC8816952; doi:10.1038/s41418-021-00864-2)
Supplement: Supplementary file 2 — Supplementary Table 2 [file 41418_2021_864_MOESM2_ESM.xlsx]

## Sheet: statistics
Project_ID	Group	Analysis_type	Target	PValue
TCGA-BRCA	Triple_Negative	OS	hsa-miR-183-5p	0.202025
TCGA-BRCA	Triple_Negative	OS	PLK1	0.78108
TCGA-BRCA	Triple_Negative	OS	hsa-miR-183-5p/PLK1	0.636105
TCGA-BRCA	Triple_Negative	RFS	hsa-miR-183-5p	0.207776
TCGA-BRCA	Triple_Negative	RFS	PLK1	0.767893
TCGA-BRCA	Triple_Negative	RFS	hsa-miR-183-5p/PLK1	0.622549
TCGA-BRCA	Luminal_A	OS	hsa-miR-183-5p	0.486784
TCGA-BRCA	Luminal_A	OS	PLK1	0.498803
TCGA-BRCA	Luminal_A	OS	hsa-miR-183-5p/PLK1	0.680184
TCGA-BRCA	Luminal_A	RFS	hsa-miR-183-5p	0.458596
TCGA-BRCA	Luminal_A	RFS	PLK1	0.0177014
TCGA-BRCA	Luminal_A	RFS	hsa-miR-183-5p/PLK1	0.10109
TCGA-BRCA	Whole_BRCA	OS	hsa-miR-183-5p	0.748707
TCGA-BRCA	Whole_BRCA	OS	PLK1	0.0272981
TCGA-BRCA	Whole_BRCA	OS	hsa-miR-183-5p/PLK1	0.19668
TCGA-BRCA	Whole_BRCA	RFS	hsa-miR-183-5p	0.138062
TCGA-BRCA	Whole_BRCA	RFS	PLK1	0.608708
TCGA-BRCA	Whole_BRCA	RFS	hsa-miR-183-5p/PLK1	0.381268
