# Supplementary material for: Synergistic apoptotic effect of miR-183-5p and Polo-Like kinase 1 inhibitor NMS-P937 in breast cancer cells
Source: Cell Death Differ. 2021 Sep 24;29(2):407–19. doi: 10.1038/s41418-021-00864-2 (PMC8816952; doi:10.1038/s41418-021-00864-2)
Supplement: Supplementary file 10 — Raw Data TCGA Datasets [file 41418_2021_864_MOESM10_ESM.xlsx]

## Sheet: Cohorts Clinical Info
TCGA Cohort Clinical Info
Case_IDs	lab_proc_her2_neu_immunohistochemistry_receptor_status	breast_carcinoma_progesterone_receptor_status	breast_carcinoma_estrogen_receptor_status	pathologic_stage	pathologic_N	pathologic_M	pathologic_T	gleason_score			Luminal A	46
TCGA-BH-A18S	Negative	Positive	Positive	Stage I	N0	M0	T1c	None			TN	15
TCGA-E2-A15M	Negative	Positive	Positive	Stage IIA	N0	M0	T2	None
TCGA-BH-A0DH	Negative	Positive	Positive	Stage IIB	N1a	M0	T2	None
TCGA-BH-A0DK	Negative	Positive	Positive	Stage IIA	N0 (i-)	M0	T2	None
TCGA-BH-A0BJ	Negative	Positive	Positive	Stage IIB	N1a	M0	T2	None
TCGA-E2-A1IG	Negative	Positive	Positive	Stage IIB	N1mi	M0	T2	None
TCGA-BH-A0H7	Negative	Positive	Positive	Stage IIIA	N2a	M0	T1c	None
TCGA-E9-A1NF	Negative	Positive	Positive	Stage IIA	N0	M0	T2	None
TCGA-E9-A1NG	Negative	Positive	Positive	Stage IIA	N0	M0	T2	None
TCGA-BH-A0DO	Negative	Positive	Positive	Stage I	N0	M0	T1c	None
TCGA-BH-A209	None	Positive	Positive	Stage I	N0	M0	T1c	None
TCGA-BH-A18V	Negative	Negative	Negative	Stage IIB	N1b	M0	T2	None
TCGA-BH-A0DT	Negative	Positive	Positive	Stage IIA	N1a	M0	T1c	None
TCGA-BH-A18J	Negative	Positive	Positive	Stage IV	N2	M1	T4b	None
TCGA-BH-A0DV	Negative	Positive	Positive	Stage IIIA	N2a	M0	T2	None
TCGA-E2-A1L7	Negative	Negative	Negative	Stage IIIA	N2	M0	T2	None
TCGA-BH-A18N	Negative	Positive	Positive	Stage IIA	N1b	M0	T2	None
TCGA-E2-A1BC	Negative	Positive	Positive	Stage IA	N0	M0	T1c	None
TCGA-BH-A0BT	Negative	Positive	Positive	Stage IIA	N1mi	M0	T1c	None
TCGA-BH-A1FR	None	Positive	Positive	Stage IIIB	N1a	M0	T4b	None
TCGA-BH-A1FC	Negative	Negative	Negative	Stage IIA	N1b	M0	T1c	None
TCGA-BH-A1FE	None	Positive	Positive	Stage IIB	N1	M0	T2	None
TCGA-BH-A1F0	Negative	Indeterminate	Negative	Stage IIA	N1c	M0	T1a	None
TCGA-BH-A1EW	Negative	Negative	Negative	Stage IIA	N1b	M0	T2	None
TCGA-BH-A0B5	Negative	Positive	Positive	Stage IIIA	N2a	M0	T2	None
TCGA-BH-A1EU	Negative	Positive	Positive	Stage I	N0	M0	T1	None
TCGA-BH-A0BV	Negative	Positive	Positive	Stage IIB	N1a	M0	T2	None
TCGA-BH-A1FN	None	Positive	Positive	Stage IIA	N0	M0	T2	None
TCGA-BH-A0BC	Negative	Positive	Positive	Stage IIIC	N3	M0	T2	None
TCGA-AC-A2FF	None	Positive	Positive	Stage IIB	N1	MX	T2	None
TCGA-E2-A1LH	Negative	Negative	Negative	Stage I	N0	M0	T1c	None
TCGA-A7-A26J	Negative	Positive	Positive	Stage IIA	N0	M0	T2	None
TCGA-E2-A158	Negative	Negative	Negative	Stage IIA	N1mi	M0	T1c	None
TCGA-BH-A0BA	Negative	Positive	Positive	Stage IIIC	N3a	M0	T3	None
TCGA-BH-A18K	Negative	Positive	Positive	Stage I	N0	M0	T1	None
TCGA-GI-A2C9	Negative	Negative	Negative	Stage IIB	N0	MX	T3	None
TCGA-BH-A0BW	None	Negative	Negative	Stage I	N0	M0	T1c	None
TCGA-BH-A1FB	Negative	Positive	Positive	Stage IIB	N1b	M0	T2	None
TCGA-BH-A1FD	Negative	Positive	Positive	Stage I	N0	M0	T1c	None
TCGA-GI-A2C8	Negative	Positive	Positive	Stage IIIB	N0	MX	T4b	None
TCGA-BH-A0DP	Negative	Positive	Positive	Stage IIB	N0 (i-)	M0	T3	None
TCGA-BH-A0BZ	Negative	Positive	Positive	Stage IIIA	N1a	M0	T3	None
TCGA-E2-A1LS	Negative	Negative	Negative	Stage IA	N0	M0	T1c	None
TCGA-BH-A0AY	Negative	Positive	Positive	Stage IIA	N0 (i-)	M0	T2	None
TCGA-BH-A0B3	Negative	Negative	Negative	Stage IIB	N1a	M0	T2	None
TCGA-BH-A0HA	None	Positive	Positive	Stage I	N0 (i-)	M0	T1c	None
TCGA-BH-A1ET	Negative	Positive	Positive	Stage I	N0	M0	T1	None
TCGA-A7-A26E	Negative	Positive	Positive	Stage IIIA	N1a	MX	T3	None
TCGA-BH-A0AZ	Negative	Positive	Positive	Stage IIIA	N1a	cM0 (i+)	T3	None
TCGA-AC-A2FM	None	None	None	Stage IIB	N1mi	M0	T2	None
TCGA-BH-A1F6	Negative	Negative	Negative	None	N2a	MX	T4d	None
TCGA-A7-A0DB	Negative	Positive	Positive	Stage IIA	N0 (i-)	M0	T2	None
TCGA-BH-A1FU	None	Negative	Negative	Stage IA	N0	M0	T1c	None
TCGA-BH-A0H5	None	Positive	Positive	Stage I	N0 (i-)	M0	T1c	None
TCGA-E2-A153	Negative	Positive	Positive	Stage IIB	N1a	M0	T2	None
TCGA-BH-A1EO	Negative	Positive	Positive	Stage IIA	N1	M0	T1c	None
TCGA-BH-A0E0	Negative	Negative	Negative	Stage IIIC	N3a	M0	T3	None
TCGA-BH-A1FG	Negative	Positive	Positive	Stage I	NX	M0	T1c	None
TCGA-BH-A0DQ	Negative	Positive	Positive	Stage IIB	N1	M0	T2	None
TCGA-A7-A13G	Negative	Positive	Positive	Stage IIA	N0	MX	T2	None
TCGA-BH-A18L	Negative	Positive	Positive	Stage IIIA	N1mi	M0	T3	None

## Sheet: miR-183-5p - cancer vs normal
Raw Data To Figure 1E
Group	Case IDs	Expression (CPM)
Cancer	TCGA-A7-A0DB-01A-11R-A27D-13	4825.26
Cancer	TCGA-A7-A13G-01B-04R-A22P-13	570.898
Cancer	TCGA-A7-A26E-01B-06R-A27D-13	4983.15
Cancer	TCGA-A7-A26J-01B-02R-A27D-13	1758.72
Cancer	TCGA-AC-A2FF-01A-11R-A17A-13	6109.3
Cancer	TCGA-AC-A2FM-01A-11R-A19V-13	12280.6
Cancer	TCGA-BH-A0AY-01A-21R-A010-13	6035.1
Cancer	TCGA-BH-A0AZ-01A-21R-A12O-13	813.041
Cancer	TCGA-BH-A0B3-01A-11R-A057-13	1952.96
Cancer	TCGA-BH-A0B5-01A-11R-A12O-13	3274.79
Cancer	TCGA-BH-A0BA-01A-11R-A057-13	1442.97
Cancer	TCGA-BH-A0BC-01A-22R-A085-13	4570.81
Cancer	TCGA-BH-A0BJ-01A-11R-A057-13	7663.16
Cancer	TCGA-BH-A0BT-01A-11R-A12O-13	5371.68
Cancer	TCGA-BH-A0BV-01A-11R-A010-13	10065.4
Cancer	TCGA-BH-A0BW-01A-11R-A114-13	1516.57
Cancer	TCGA-BH-A0BZ-01A-31R-A12O-13	510.617
Cancer	TCGA-BH-A0DH-01A-11R-A085-13	8856.07
Cancer	TCGA-BH-A0DK-01A-21R-A057-13	6679.51
Cancer	TCGA-BH-A0DO-01B-11R-A12C-13	3957.08
Cancer	TCGA-BH-A0DP-01A-21R-A057-13	1662.82
Cancer	TCGA-BH-A0DQ-01A-11R-A085-13	3774.86
Cancer	TCGA-BH-A0DT-01A-21R-A12C-13	3901.6
Cancer	TCGA-BH-A0DV-01A-21R-A12O-13	1328.63
Cancer	TCGA-BH-A0E0-01A-11R-A057-13	10801.4
Cancer	TCGA-BH-A0H5-01A-21R-A114-13	2981.28
Cancer	TCGA-BH-A0H7-01A-13R-A057-13	4512.38
Cancer	TCGA-BH-A0HA-01A-11R-A12O-13	7695.93
Cancer	TCGA-BH-A18J-01A-11R-A12C-13	3869.61
Cancer	TCGA-BH-A18K-01A-11R-A12C-13	6943.23
Cancer	TCGA-BH-A18L-01A-32R-A12C-13	1538.2
Cancer	TCGA-BH-A18N-01A-11R-A12C-13	1233.05
Cancer	TCGA-BH-A18S-01A-11R-A12C-13	7073.73
Cancer	TCGA-BH-A18V-01A-11R-A12C-13	3351.8
Cancer	TCGA-BH-A1EO-01A-11R-A136-13	6574.04
Cancer	TCGA-BH-A1ET-01A-11R-A136-13	4097.14
Cancer	TCGA-BH-A1EU-01A-11R-A136-13	3055.34
Cancer	TCGA-BH-A1EW-01A-11R-A136-13	6542.98
Cancer	TCGA-BH-A1F0-01A-11R-A136-13	1093.46
Cancer	TCGA-BH-A1F6-01A-11R-A13P-13	8206.35
Cancer	TCGA-BH-A1FB-01A-11R-A13P-13	2919.35
Cancer	TCGA-BH-A1FC-01A-11R-A13P-13	11533.5
Cancer	TCGA-BH-A1FE-01A-11R-A13P-13	3792.38
Cancer	TCGA-BH-A1FG-01A-11R-A13P-13	3002.6
Cancer	TCGA-BH-A1FN-01A-11R-A13P-13	5101.92
Cancer	TCGA-BH-A1FR-01A-11R-A13P-13	6646.26
Cancer	TCGA-BH-A1FU-01A-11R-A14C-13	3326.69
Cancer	TCGA-BH-A209-01A-11R-A156-13	1020.22
Cancer	TCGA-E2-A153-01A-12R-A12C-13	1912.57
Cancer	TCGA-E2-A158-01A-11R-A12C-13	6383.97
Cancer	TCGA-E2-A15M-01A-11R-A12C-13	2714.03
Cancer	TCGA-E2-A1BC-01A-11R-A12O-13	1426.5
Cancer	TCGA-E2-A1IG-01A-11R-A143-13	3545.8
Cancer	TCGA-E2-A1L7-01A-11R-A143-13	1786.12
Cancer	TCGA-E2-A1LH-01A-11R-A14C-13	2293.12
Cancer	TCGA-E2-A1LS-01A-12R-A156-13	790.1
Cancer	TCGA-E9-A1NF-01A-11R-A14C-13	2906.34
Cancer	TCGA-E9-A1NG-01A-21R-A14L-13	1938.13
Cancer	TCGA-GI-A2C8-01A-11R-A16E-13	4531.25
Cancer	TCGA-GI-A2C9-01A-11R-A21U-13	3326.83
Normal	TCGA-A7-A0DB-11A-33R-A090-13	209.772
Normal	TCGA-A7-A13G-11A-51R-A13P-13	122.738
Normal	TCGA-AC-A2FM-11B-32R-A19V-13	684.559
Normal	TCGA-BH-A0AY-11A-23R-A090-13	384.531
Normal	TCGA-BH-A0AZ-11A-22R-A12O-13	559.863
Normal	TCGA-BH-A0B3-11B-21R-A090-13	294.823
Normal	TCGA-BH-A0B5-11A-23R-A12O-13	182.426
Normal	TCGA-BH-A0BC-11A-22R-A090-13	1073.9
Normal	TCGA-BH-A0BJ-11A-23R-A090-13	549.667
Normal	TCGA-BH-A0BT-11A-21R-A12O-13	1463.05
Normal	TCGA-BH-A0BV-11A-31R-A090-13	1052.86
Normal	TCGA-BH-A0BW-11A-12R-A114-13	502.481
Normal	TCGA-BH-A0BZ-11A-61R-A12O-13	598.797
Normal	TCGA-BH-A0DK-11A-13R-A090-13	2365.45
Normal	TCGA-BH-A0DO-11A-22R-A12C-13	589.68
Normal	TCGA-BH-A0DP-11A-12R-A090-13	980.574
Normal	TCGA-BH-A0DQ-11A-12R-A090-13	841.939
Normal	TCGA-BH-A0DT-11A-12R-A12C-13	668.791
Normal	TCGA-BH-A0DV-11A-22R-A12O-13	594.238
Normal	TCGA-BH-A0H5-11A-62R-A114-13	561.291
Normal	TCGA-BH-A0H7-11A-13R-A090-13	1047.53
Normal	TCGA-BH-A0HA-11A-31R-A12O-13	337.484
Normal	TCGA-BH-A18J-11A-31R-A12C-13	270.669
Normal	TCGA-BH-A18K-11A-13R-A12C-13	580.34
Normal	TCGA-BH-A18L-11A-42R-A12C-13	384.487
Normal	TCGA-BH-A18N-11A-43R-A12C-13	843.235
Normal	TCGA-BH-A18S-11A-43R-A12C-13	1027.14
Normal	TCGA-BH-A1EO-11A-31R-A136-13	299.223
Normal	TCGA-BH-A1ET-11B-23R-A136-13	326.043
Normal	TCGA-BH-A1EU-11A-23R-A136-13	812.798
Normal	TCGA-BH-A1EW-11B-33R-A136-13	3936.53
Normal	TCGA-BH-A1F0-11B-23R-A136-13	439.47
Normal	TCGA-BH-A1F6-11B-94R-A13P-13	650.501
Normal	TCGA-BH-A1FB-11A-33R-A13P-13	700.509
Normal	TCGA-BH-A1FC-11A-32R-A13P-13	671.59
Normal	TCGA-BH-A1FD-11B-21R-A13P-13	741.82
Normal	TCGA-BH-A1FE-11B-14R-A13P-13	260.705
Normal	TCGA-BH-A1FG-11B-12R-A13P-13	395.308
Normal	TCGA-BH-A1FN-11A-34R-A13P-13	254.822
Normal	TCGA-BH-A1FR-11B-42R-A13P-13	609.948
Normal	TCGA-BH-A1FU-11A-23R-A14C-13	611.993
Normal	TCGA-BH-A209-11A-42R-A156-13	116.741
Normal	TCGA-E2-A153-11A-31R-A12C-13	969.931
Normal	TCGA-E2-A158-11A-22R-A12C-13	1236.9
Normal	TCGA-E2-A15M-11A-22R-A12C-13	504.191
Normal	TCGA-E2-A1BC-11A-32R-A12O-13	384.668
Normal	TCGA-E2-A1IG-11A-22R-A143-13	304.893
Normal	TCGA-E2-A1L7-11A-33R-A143-13	1038.02
Normal	TCGA-E2-A1LH-11A-22R-A14C-13	746.446
Normal	TCGA-E2-A1LS-11A-32R-A156-13	461.728
Normal	TCGA-E9-A1NF-11A-73R-A14C-13	127.037
Normal	TCGA-E9-A1NG-11A-52R-A14L-13	142.119
Normal	TCGA-GI-A2C8-11A-22R-A16E-13	1904.03
Normal	TCGA-GI-A2C9-11A-22R-A21U-13	268.608

## Sheet: miR-183-5p - Luminal A vs TNBC
Raw Data To Figure 1E
Group	Case IDs	Expression (CPM)
LuminalA	TCGA-A7-A0DB-01A-11R-A27D-13	8625.38
LuminalA	TCGA-A7-A13G-01B-04R-A22P-13	763.407
LuminalA	TCGA-A7-A26E-01B-06R-A27D-13	7393.26
LuminalA	TCGA-A7-A26J-01B-02R-A27D-13	2224.96
LuminalA	TCGA-AC-A2FF-01A-11R-A17A-13	7838.36
LuminalA	TCGA-BH-A0AY-01A-21R-A010-13	6782.83
LuminalA	TCGA-BH-A0AZ-01A-21R-A12O-13	1384.61
LuminalA	TCGA-BH-A0B5-01A-11R-A12O-13	3819.62
LuminalA	TCGA-BH-A0BA-01A-11R-A057-13	2232.28
LuminalA	TCGA-BH-A0BC-01A-22R-A085-13	6516.97
LuminalA	TCGA-BH-A0BJ-01A-11R-A057-13	9978.54
LuminalA	TCGA-BH-A0BT-01A-11R-A12O-13	6677.77
LuminalA	TCGA-BH-A0BV-01A-11R-A010-13	15309
LuminalA	TCGA-BH-A0BZ-01A-31R-A12O-13	648.34
LuminalA	TCGA-BH-A0DH-01A-11R-A085-13	12963.1
LuminalA	TCGA-BH-A0DK-01A-21R-A057-13	8894.07
LuminalA	TCGA-BH-A0DO-01B-11R-A12C-13	5130.48
LuminalA	TCGA-BH-A0DP-01A-21R-A057-13	2628.4
LuminalA	TCGA-BH-A0DQ-01A-11R-A085-13	4955.91
LuminalA	TCGA-BH-A0DT-01A-21R-A12C-13	4600.67
LuminalA	TCGA-BH-A0DV-01A-21R-A12O-13	2093.37
LuminalA	TCGA-BH-A0H5-01A-21R-A114-13	3194.35
LuminalA	TCGA-BH-A0H7-01A-13R-A057-13	4943.64
LuminalA	TCGA-BH-A0HA-01A-11R-A12O-13	8471.09
LuminalA	TCGA-BH-A18J-01A-11R-A12C-13	5301.81
LuminalA	TCGA-BH-A18K-01A-11R-A12C-13	8504.4
LuminalA	TCGA-BH-A18L-01A-32R-A12C-13	2309.35
LuminalA	TCGA-BH-A18N-01A-11R-A12C-13	1997.91
LuminalA	TCGA-BH-A18S-01A-11R-A12C-13	10198.9
LuminalA	TCGA-BH-A1EO-01A-11R-A136-13	8236.64
LuminalA	TCGA-BH-A1ET-01A-11R-A136-13	4831.27
LuminalA	TCGA-BH-A1EU-01A-11R-A136-13	3483.96
LuminalA	TCGA-BH-A1FB-01A-11R-A13P-13	2762.93
LuminalA	TCGA-BH-A1FE-01A-11R-A13P-13	4350.85
LuminalA	TCGA-BH-A1FG-01A-11R-A13P-13	4286.11
LuminalA	TCGA-BH-A1FN-01A-11R-A13P-13	6171.88
LuminalA	TCGA-BH-A1FR-01A-11R-A13P-13	9064.1
LuminalA	TCGA-BH-A209-01A-11R-A156-13	1823.76
LuminalA	TCGA-E2-A153-01A-12R-A12C-13	2528.24
LuminalA	TCGA-E2-A15M-01A-11R-A12C-13	4290.36
LuminalA	TCGA-E2-A1BC-01A-11R-A12O-13	1791.04
LuminalA	TCGA-E2-A1IG-01A-11R-A143-13	4467.12
LuminalA	TCGA-E9-A1NF-01A-11R-A14C-13	3046.23
LuminalA	TCGA-E9-A1NG-01A-21R-A14L-13	2603.98
LuminalA	TCGA-GI-A2C8-01A-11R-A16E-13	7063.09
TripleNegative	TCGA-AC-A2FM-01A-11R-A19V-13	17333.6
TripleNegative	TCGA-BH-A0B3-01A-11R-A057-13	2413
TripleNegative	TCGA-BH-A0BW-01A-11R-A114-13	1704.97
TripleNegative	TCGA-BH-A0E0-01A-11R-A057-13	13212.7
TripleNegative	TCGA-BH-A18V-01A-11R-A12C-13	4063.27
TripleNegative	TCGA-BH-A1EW-01A-11R-A136-13	7997.92
TripleNegative	TCGA-BH-A1F0-01A-11R-A136-13	1500.87
TripleNegative	TCGA-BH-A1F6-01A-11R-A13P-13	7563.04
TripleNegative	TCGA-BH-A1FC-01A-11R-A13P-13	14532.4
TripleNegative	TCGA-BH-A1FU-01A-11R-A14C-13	4738.49
TripleNegative	TCGA-E2-A158-01A-11R-A12C-13	10562.2
TripleNegative	TCGA-E2-A1L7-01A-11R-A143-13	2504.51
TripleNegative	TCGA-E2-A1LH-01A-11R-A14C-13	3199.69
TripleNegative	TCGA-E2-A1LS-01A-12R-A156-13	824.278
TripleNegative	TCGA-GI-A2C9-01A-11R-A21U-13	4898.9

## Sheet: PLK1 - cancer vs normal
Raw Data To Figure 1E
Group	Case IDs	Expression (CPM)
Cancer	TCGA-A7-A0DB-01A-11R-A277-07	9.83952
Cancer	TCGA-A7-A13G-01B-04R-A22O-07	6.11042
Cancer	TCGA-A7-A26E-01B-06R-A277-07	6.33288
Cancer	TCGA-A7-A26J-01B-02R-A277-07	15.729
Cancer	TCGA-AC-A2FF-01A-11R-A17B-07	9.72446
Cancer	TCGA-AC-A2FM-01A-11R-A19W-07	37.7387
Cancer	TCGA-BH-A0AY-01A-21R-A00Z-07	35.0456
Cancer	TCGA-BH-A0AZ-01A-21R-A12P-07	9.91858
Cancer	TCGA-BH-A0B3-01A-11R-A056-07	129.399
Cancer	TCGA-BH-A0B5-01A-11R-A12P-07	36.5989
Cancer	TCGA-BH-A0BA-01A-11R-A056-07	16.2883
Cancer	TCGA-BH-A0BC-01A-22R-A084-07	20.201
Cancer	TCGA-BH-A0BJ-01A-11R-A056-07	8.11187
Cancer	TCGA-BH-A0BT-01A-11R-A12P-07	13.1579
Cancer	TCGA-BH-A0BV-01A-11R-A00Z-07	20.9045
Cancer	TCGA-BH-A0BW-01A-11R-A115-07	29.9365
Cancer	TCGA-BH-A0BZ-01A-31R-A12P-07	55.4236
Cancer	TCGA-BH-A0DH-01A-11R-A084-07	20.0465
Cancer	TCGA-BH-A0DK-01A-21R-A056-07	30.877
Cancer	TCGA-BH-A0DO-01B-11R-A12D-07	3.60249
Cancer	TCGA-BH-A0DP-01A-21R-A056-07	12.2209
Cancer	TCGA-BH-A0DQ-01A-11R-A084-07	18.5354
Cancer	TCGA-BH-A0DT-01A-21R-A12D-07	10.3213
Cancer	TCGA-BH-A0DV-01A-21R-A12P-07	4.57988
Cancer	TCGA-BH-A0E0-01A-11R-A056-07	50.0309
Cancer	TCGA-BH-A0H5-01A-21R-A115-07	12.649
Cancer	TCGA-BH-A0H7-01A-13R-A056-07	26.6945
Cancer	TCGA-BH-A0HA-01A-11R-A12P-07	9.04653
Cancer	TCGA-BH-A18J-01A-11R-A12D-07	21.672
Cancer	TCGA-BH-A18K-01A-11R-A12D-07	14.5226
Cancer	TCGA-BH-A18L-01A-32R-A12D-07	86.5998
Cancer	TCGA-BH-A18N-01A-11R-A12D-07	17.3805
Cancer	TCGA-BH-A18S-01A-11R-A12D-07	3.22788
Cancer	TCGA-BH-A18V-01A-11R-A12D-07	164.775
Cancer	TCGA-BH-A1EO-01A-11R-A137-07	10.6826
Cancer	TCGA-BH-A1ET-01A-11R-A137-07	3.84076
Cancer	TCGA-BH-A1EU-01A-11R-A137-07	4.95773
Cancer	TCGA-BH-A1EW-01A-11R-A137-07	21.5593
Cancer	TCGA-BH-A1F0-01A-11R-A137-07	52.4672
Cancer	TCGA-BH-A1F6-01A-11R-A13Q-07	90.1103
Cancer	TCGA-BH-A1FB-01A-11R-A13Q-07	7.83809
Cancer	TCGA-BH-A1FC-01A-11R-A13Q-07	128.779
Cancer	TCGA-BH-A1FE-01A-11R-A13Q-07	20.2885
Cancer	TCGA-BH-A1FG-01A-11R-A13Q-07	22.2117
Cancer	TCGA-BH-A1FN-01A-11R-A13Q-07	41.4901
Cancer	TCGA-BH-A1FR-01A-11R-A13Q-07	14.8957
Cancer	TCGA-BH-A1FU-01A-11R-A14D-07	31.2305
Cancer	TCGA-BH-A209-01A-11R-A157-07	43.7423
Cancer	TCGA-E2-A153-01A-12R-A12D-07	7.29405
Cancer	TCGA-E2-A158-01A-11R-A12D-07	29.384
Cancer	TCGA-E2-A15M-01A-11R-A12D-07	34.0467
Cancer	TCGA-E2-A1BC-01A-11R-A12P-07	2.12161
Cancer	TCGA-E2-A1IG-01A-11R-A144-07	13.8371
Cancer	TCGA-E2-A1L7-01A-11R-A144-07	43.2844
Cancer	TCGA-E2-A1LH-01A-11R-A14D-07	40.7158
Cancer	TCGA-E2-A1LS-01A-12R-A157-07	12.0101
Cancer	TCGA-E9-A1NF-01A-11R-A14D-07	18.2684
Cancer	TCGA-E9-A1NG-01A-21R-A14M-07	7.83981
Cancer	TCGA-GI-A2C8-01A-11R-A16F-07	2.8086
Cancer	TCGA-GI-A2C9-01A-11R-A21T-07	28.1028
Normal	TCGA-A7-A0DB-11A-33R-A089-07	8.37379
Normal	TCGA-A7-A13G-11A-51R-A13Q-07	1.61401
Normal	TCGA-AC-A2FM-11B-32R-A19W-07	1.92464
Normal	TCGA-BH-A0AY-11A-23R-A089-07	1.84309
Normal	TCGA-BH-A0AZ-11A-22R-A12P-07	1.2259
Normal	TCGA-BH-A0B3-11B-21R-A089-07	2.55792
Normal	TCGA-BH-A0B5-11A-23R-A12P-07	1.1301
Normal	TCGA-BH-A0BC-11A-22R-A089-07	3.71414
Normal	TCGA-BH-A0BJ-11A-23R-A089-07	3.24334
Normal	TCGA-BH-A0BT-11A-21R-A12P-07	2.53252
Normal	TCGA-BH-A0BV-11A-31R-A089-07	3.78986
Normal	TCGA-BH-A0BW-11A-12R-A115-07	13.3566
Normal	TCGA-BH-A0BZ-11A-61R-A12P-07	1.46317
Normal	TCGA-BH-A0DK-11A-13R-A089-07	3.4413
Normal	TCGA-BH-A0DO-11A-22R-A12D-07	2.13335
Normal	TCGA-BH-A0DP-11A-12R-A089-07	1.56923
Normal	TCGA-BH-A0DQ-11A-12R-A089-07	2.97945
Normal	TCGA-BH-A0DT-11A-12R-A12D-07	2.37936
Normal	TCGA-BH-A0DV-11A-22R-A12P-07	0.686691
Normal	TCGA-BH-A0H5-11A-62R-A115-07	1.55639
Normal	TCGA-BH-A0H7-11A-13R-A089-07	10.1826
Normal	TCGA-BH-A0HA-11A-31R-A12P-07	2.21468
Normal	TCGA-BH-A18J-11A-31R-A12D-07	2.98321
Normal	TCGA-BH-A18K-11A-13R-A12D-07	1.97251
Normal	TCGA-BH-A18L-11A-42R-A12D-07	2.01786
Normal	TCGA-BH-A18N-11A-43R-A12D-07	1.65835
Normal	TCGA-BH-A18S-11A-43R-A12D-07	1.58848
Normal	TCGA-BH-A1EO-11A-31R-A137-07	2.4177
Normal	TCGA-BH-A1ET-11B-23R-A137-07	1.02027
Normal	TCGA-BH-A1EU-11A-23R-A137-07	1.44935
Normal	TCGA-BH-A1EW-11B-33R-A137-07	4.69128
Normal	TCGA-BH-A1F0-11B-23R-A137-07	1.19374
Normal	TCGA-BH-A1F6-11B-94R-A13Q-07	1.47158
Normal	TCGA-BH-A1FB-11A-33R-A13Q-07	1.67636
Normal	TCGA-BH-A1FC-11A-32R-A13Q-07	1.80214
Normal	TCGA-BH-A1FD-11B-21R-A13Q-07	1.22013
Normal	TCGA-BH-A1FE-11B-14R-A13Q-07	1.78415
Normal	TCGA-BH-A1FG-11B-12R-A13Q-07	1.35717
Normal	TCGA-BH-A1FN-11A-34R-A13Q-07	3.29925
Normal	TCGA-BH-A1FR-11B-42R-A13Q-07	2.79336
Normal	TCGA-BH-A1FU-11A-23R-A14D-07	1.71248
Normal	TCGA-BH-A209-11A-42R-A157-07	2.34251
Normal	TCGA-E2-A153-11A-31R-A12D-07	2.80298
Normal	TCGA-E2-A158-11A-22R-A12D-07	2.63843
Normal	TCGA-E2-A15M-11A-22R-A12D-07	1.50499
Normal	TCGA-E2-A1BC-11A-32R-A12P-07	1.39584
Normal	TCGA-E2-A1IG-11A-22R-A144-07	2.32059
Normal	TCGA-E2-A1L7-11A-33R-A144-07	2.70819
Normal	TCGA-E2-A1LH-11A-22R-A14D-07	1.86336
Normal	TCGA-E2-A1LS-11A-32R-A157-07	1.37166
Normal	TCGA-E9-A1NF-11A-73R-A14D-07	2.71021
Normal	TCGA-E9-A1NG-11A-52R-A14M-07	1.29972
Normal	TCGA-GI-A2C8-11A-22R-A16F-07	1.73277
Normal	TCGA-GI-A2C9-11A-22R-A21T-07	1.9672

## Sheet: PLK1 - Luminal A vs TNBC
Raw Data To Figure 1E
Group	Case IDs	Expression (CPM)
LuminalA	TCGA-A7-A0DB-01A-11R-A277-07	9.37643
LuminalA	TCGA-A7-A13G-01B-04R-A22O-07	6.11105
LuminalA	TCGA-A7-A26E-01B-06R-A277-07	6.07157
LuminalA	TCGA-A7-A26J-01B-02R-A277-07	15.1575
LuminalA	TCGA-AC-A2FF-01A-11R-A17B-07	9.37137
LuminalA	TCGA-BH-A0AY-01A-21R-A00Z-07	33.5765
LuminalA	TCGA-BH-A0AZ-01A-21R-A12P-07	9.70551
LuminalA	TCGA-BH-A0B5-01A-11R-A12P-07	35.2605
LuminalA	TCGA-BH-A0BA-01A-11R-A056-07	15.7442
LuminalA	TCGA-BH-A0BC-01A-22R-A084-07	19.742
LuminalA	TCGA-BH-A0BJ-01A-11R-A056-07	7.8846
LuminalA	TCGA-BH-A0BT-01A-11R-A12P-07	12.8919
LuminalA	TCGA-BH-A0BV-01A-11R-A00Z-07	20.1531
LuminalA	TCGA-BH-A0BZ-01A-31R-A12P-07	53.8214
LuminalA	TCGA-BH-A0DH-01A-11R-A084-07	20.1014
LuminalA	TCGA-BH-A0DK-01A-21R-A056-07	29.5709
LuminalA	TCGA-BH-A0DO-01B-11R-A12D-07	3.50757
LuminalA	TCGA-BH-A0DP-01A-21R-A056-07	11.8054
LuminalA	TCGA-BH-A0DQ-01A-11R-A084-07	17.8885
LuminalA	TCGA-BH-A0DT-01A-21R-A12D-07	10.0744
LuminalA	TCGA-BH-A0DV-01A-21R-A12P-07	4.42814
LuminalA	TCGA-BH-A0H5-01A-21R-A115-07	11.7965
LuminalA	TCGA-BH-A0H7-01A-13R-A056-07	26.5996
LuminalA	TCGA-BH-A0HA-01A-11R-A12P-07	8.69661
LuminalA	TCGA-BH-A18J-01A-11R-A12D-07	20.5034
LuminalA	TCGA-BH-A18K-01A-11R-A12D-07	13.8133
LuminalA	TCGA-BH-A18L-01A-32R-A12D-07	81.5087
LuminalA	TCGA-BH-A18N-01A-11R-A12D-07	16.8188
LuminalA	TCGA-BH-A18S-01A-11R-A12D-07	3.14558
LuminalA	TCGA-BH-A1EO-01A-11R-A137-07	10.217
LuminalA	TCGA-BH-A1ET-01A-11R-A137-07	3.70752
LuminalA	TCGA-BH-A1EU-01A-11R-A137-07	4.73825
LuminalA	TCGA-BH-A1FB-01A-11R-A13Q-07	7.4053
LuminalA	TCGA-BH-A1FE-01A-11R-A13Q-07	19.4086
LuminalA	TCGA-BH-A1FG-01A-11R-A13Q-07	21.5735
LuminalA	TCGA-BH-A1FN-01A-11R-A13Q-07	39.26
LuminalA	TCGA-BH-A1FR-01A-11R-A13Q-07	14.4888
LuminalA	TCGA-BH-A209-01A-11R-A157-07	41.3812
LuminalA	TCGA-E2-A153-01A-12R-A12D-07	6.97856
LuminalA	TCGA-E2-A15M-01A-11R-A12D-07	32.6383
LuminalA	TCGA-E2-A1BC-01A-11R-A12P-07	2.02752
LuminalA	TCGA-E2-A1IG-01A-11R-A144-07	13.3425
LuminalA	TCGA-E9-A1NF-01A-11R-A14D-07	17.5446
LuminalA	TCGA-E9-A1NG-01A-21R-A14M-07	7.43551
LuminalA	TCGA-GI-A2C8-01A-11R-A16F-07	2.6914
TripleNegative	TCGA-AC-A2FM-01A-11R-A19W-07	36.9971
TripleNegative	TCGA-BH-A0B3-01A-11R-A056-07	123.536
TripleNegative	TCGA-BH-A0BW-01A-11R-A115-07	28.5982
TripleNegative	TCGA-BH-A0E0-01A-11R-A056-07	48.4932
TripleNegative	TCGA-BH-A18V-01A-11R-A12D-07	157.246
TripleNegative	TCGA-BH-A1EW-01A-11R-A137-07	20.7733
TripleNegative	TCGA-BH-A1F0-01A-11R-A137-07	50.3094
TripleNegative	TCGA-BH-A1F6-01A-11R-A13Q-07	87.0731
TripleNegative	TCGA-BH-A1FC-01A-11R-A13Q-07	123.506
TripleNegative	TCGA-BH-A1FU-01A-11R-A14D-07	30.2285
TripleNegative	TCGA-E2-A158-01A-11R-A12D-07	27.7228
TripleNegative	TCGA-E2-A1L7-01A-11R-A144-07	41.3404
TripleNegative	TCGA-E2-A1LH-01A-11R-A14D-07	38.2753
TripleNegative	TCGA-E2-A1LS-01A-12R-A157-07	11.5414
TripleNegative	TCGA-GI-A2C9-01A-11R-A21T-07	26.5704

## Sheet: Unpaired samples
Raw Data To Figure S6
	PLK1		miR-183-5p
Group	Case IDs	Expression log2(FPKM+1)	Case IDs	Expression log2(RPM+1)
Normal Breast Tissue	TCGA-A7-A0DB-11A-33R-A089-07	0.598274	TCGA-A7-A0DB-11A-33R-A090-13	6.20975
Normal Breast Tissue	TCGA-A7-A13G-11A-51R-A13Q-07	-1.88666	TCGA-A7-A13G-11A-51R-A13P-13	4.5416
Normal Breast Tissue	TCGA-AC-A2FM-11B-32R-A19W-07	-1.21775	TCGA-AC-A2FM-11B-32R-A19V-13	7.65683
Normal Breast Tissue	TCGA-BH-A0AY-11A-23R-A089-07	-1.17503	TCGA-BH-A0AY-11A-23R-A090-13	6.3521
Normal Breast Tissue	TCGA-BH-A0AZ-11A-22R-A12P-07	-1.60455	TCGA-BH-A0AZ-11A-22R-A12O-13	7.81243
Normal Breast Tissue	TCGA-BH-A0B3-11B-21R-A089-07	-0.482346	TCGA-BH-A0B3-11B-21R-A090-13	6.33712
Normal Breast Tissue	TCGA-BH-A0B5-11A-23R-A12P-07	-2.58264	TCGA-BH-A0B5-11A-23R-A12O-13	5.35085
Normal Breast Tissue	TCGA-BH-A0BC-11A-22R-A089-07	-0.256922	TCGA-BH-A0BC-11A-22R-A090-13	7.68935
Normal Breast Tissue	TCGA-BH-A0BJ-11A-23R-A089-07	-0.331543	TCGA-BH-A0BJ-11A-23R-A090-13	7.09828
Normal Breast Tissue	TCGA-BH-A0BT-11A-21R-A12P-07	-0.676943	TCGA-BH-A0BT-11A-21R-A12O-13	8.51896
Normal Breast Tissue	TCGA-BH-A0BV-11A-31R-A089-07	-0.0842624	TCGA-BH-A0BV-11A-31R-A090-13	8.29773
Normal Breast Tissue	TCGA-BH-A0BW-11A-12R-A115-07	1.85885	TCGA-BH-A0BW-11A-12R-A114-13	7.25418
Normal Breast Tissue	TCGA-BH-A0BZ-11A-61R-A12P-07	-1.66481	TCGA-BH-A0BZ-11A-61R-A12O-13	7.24608
Normal Breast Tissue	TCGA-BH-A0DK-11A-13R-A089-07	-0.402503	TCGA-BH-A0DK-11A-13R-A090-13	9.24769
Normal Breast Tissue	TCGA-BH-A0DO-11A-22R-A12D-07	-0.889111	TCGA-BH-A0DO-11A-22R-A12C-13	7.04214
Normal Breast Tissue	TCGA-BH-A0DP-11A-12R-A089-07	-1.38549	TCGA-BH-A0DP-11A-12R-A090-13	8.46016
Normal Breast Tissue	TCGA-BH-A0DQ-11A-12R-A089-07	-0.403275	TCGA-BH-A0DQ-11A-12R-A090-13	7.97881
Normal Breast Tissue	TCGA-BH-A0DT-11A-12R-A12D-07	-0.725986	TCGA-BH-A0DT-11A-12R-A12C-13	7.35187
Normal Breast Tissue	TCGA-BH-A0DV-11A-22R-A12P-07	-2.56381	TCGA-BH-A0DV-11A-22R-A12O-13	7.48027
Normal Breast Tissue	TCGA-BH-A0H5-11A-62R-A115-07	-1.24604	TCGA-BH-A0H5-11A-62R-A114-13	7.42201
Normal Breast Tissue	TCGA-BH-A0H7-11A-13R-A089-07	1.19424	TCGA-BH-A0H7-11A-13R-A090-13	8.14978
Normal Breast Tissue	TCGA-BH-A0HA-11A-31R-A12P-07	-0.782759	TCGA-BH-A0HA-11A-31R-A12O-13	6.42877
Normal Breast Tissue	TCGA-BH-A18J-11A-31R-A12D-07	-0.460133	TCGA-BH-A18J-11A-31R-A12C-13	6.12906
Normal Breast Tissue	TCGA-BH-A18K-11A-13R-A12D-07	-0.964485	TCGA-BH-A18K-11A-13R-A12C-13	7.31942
Normal Breast Tissue	TCGA-BH-A18L-11A-42R-A12D-07	-1.10628	TCGA-BH-A18L-11A-42R-A12C-13	6.68327
Normal Breast Tissue	TCGA-BH-A18N-11A-43R-A12D-07	-1.25937	TCGA-BH-A18N-11A-43R-A12C-13	7.16789
Normal Breast Tissue	TCGA-BH-A18S-11A-43R-A12D-07	-1.40228	TCGA-BH-A18S-11A-43R-A12C-13	7.81832
Normal Breast Tissue	TCGA-BH-A1EO-11A-31R-A137-07	-1.27267	TCGA-BH-A1EO-11A-31R-A136-13	6.35655
Normal Breast Tissue	TCGA-BH-A1ET-11B-23R-A137-07	-1.86693	TCGA-BH-A1ET-11B-23R-A136-13	6.54087
Normal Breast Tissue	TCGA-BH-A1EU-11A-23R-A137-07	-1.42436	TCGA-BH-A1EU-11A-23R-A136-13	7.74905
Normal Breast Tissue	TCGA-BH-A1EW-11B-33R-A137-07	0.412043	TCGA-BH-A1EW-11B-33R-A136-13	9.85244
Normal Breast Tissue	TCGA-BH-A1F0-11B-23R-A137-07	-1.84648	TCGA-BH-A1F0-11B-23R-A136-13	6.68156
Normal Breast Tissue	TCGA-BH-A1F6-11B-94R-A13Q-07	-1.55139	TCGA-BH-A1F6-11B-94R-A13P-13	6.80477
Normal Breast Tissue	TCGA-BH-A1FB-11A-33R-A13Q-07	-1.14336	TCGA-BH-A1FB-11A-33R-A13P-13	7.47114
Normal Breast Tissue	TCGA-BH-A1FC-11A-32R-A13Q-07	-1.15628	TCGA-BH-A1FC-11A-32R-A13P-13	6.91427
Normal Breast Tissue	TCGA-BH-A1FE-11B-14R-A13Q-07	-1.06657	TCGA-BH-A1FE-11B-14R-A13P-13	5.94176
Normal Breast Tissue	TCGA-BH-A1FG-11B-12R-A13Q-07	-1.94869	TCGA-BH-A1FG-11B-12R-A13P-13	6.50323
Normal Breast Tissue	TCGA-BH-A1FN-11A-34R-A13Q-07	-0.350252	TCGA-BH-A1FN-11A-34R-A13P-13	5.47753
Normal Breast Tissue	TCGA-BH-A1FR-11B-42R-A13Q-07	-0.469754	TCGA-BH-A1FR-11B-42R-A13P-13	7.25885
Normal Breast Tissue	TCGA-BH-A1FU-11A-23R-A14D-07	-1.1057	TCGA-BH-A1FU-11A-23R-A14C-13	6.90792
Normal Breast Tissue	TCGA-BH-A209-11A-42R-A157-07	-0.811623	TCGA-BH-A209-11A-42R-A156-13	5.21342
Normal Breast Tissue	TCGA-E2-A153-11A-31R-A12D-07	-0.537858	TCGA-E2-A153-11A-31R-A12C-13	7.62127
Normal Breast Tissue	TCGA-E2-A158-11A-22R-A12D-07	-0.987378	TCGA-E2-A158-11A-22R-A12C-13	7.73797
Normal Breast Tissue	TCGA-E2-A15M-11A-22R-A12D-07	-1.725	TCGA-E2-A15M-11A-22R-A12C-13	6.89147
Normal Breast Tissue	TCGA-E2-A1BC-11A-32R-A12P-07	-2.1742	TCGA-E2-A1BC-11A-32R-A12O-13	6.6174
Normal Breast Tissue	TCGA-E2-A1IG-11A-22R-A144-07	-1.06223	TCGA-E2-A1IG-11A-22R-A143-13	6.05538
Normal Breast Tissue	TCGA-E2-A1L7-11A-33R-A144-07	-0.558454	TCGA-E2-A1L7-11A-33R-A143-13	8.08291
Normal Breast Tissue	TCGA-E2-A1LH-11A-22R-A14D-07	-1.05673	TCGA-E2-A1LH-11A-22R-A14C-13	7.54454
Normal Breast Tissue	TCGA-E2-A1LS-11A-32R-A157-07	-2.26011	TCGA-E2-A1LS-11A-32R-A156-13	6.35336
Normal Breast Tissue	TCGA-E9-A1NF-11A-73R-A14D-07	-0.963941	TCGA-E9-A1NF-11A-73R-A14C-13	4.83392
Normal Breast Tissue	TCGA-E9-A1NG-11A-52R-A14M-07	-1.98586	TCGA-E9-A1NG-11A-52R-A14L-13	5.34547
Normal Breast Tissue	TCGA-GI-A2C8-11A-22R-A16F-07	-2.85795	TCGA-GI-A2C8-11A-22R-A16E-13	7.49831
Normal Breast Tissue	TCGA-GI-A2C9-11A-22R-A21T-07	-1.08493	TCGA-GI-A2C9-11A-22R-A21U-13	6.23419
Breast Tumor Tissue	TCGA-A7-A0DB-01A-11R-A00Z-07	0.936097	TCGA-A7-A0DB-01A-11R-A27D-13	10.5752
Breast Tumor Tissue	TCGA-A7-A13G-01B-04R-A22O-07	0.940393	TCGA-A7-A13G-01B-04R-A22P-13	7.52449
Breast Tumor Tissue	TCGA-AC-A2FM-01A-11R-A19W-07	3.03374	TCGA-AC-A2FM-01A-11R-A19V-13	11.1829
Breast Tumor Tissue	TCGA-BH-A0AY-01A-21R-A00Z-07	2.68673	TCGA-BH-A0AY-01A-21R-A010-13	10.1189
Breast Tumor Tissue	TCGA-BH-A0AZ-01A-21R-A12P-07	0.913634	TCGA-BH-A0AZ-01A-21R-A12O-13	7.60184
Breast Tumor Tissue	TCGA-BH-A0B3-01A-11R-A056-07	4.65866	TCGA-BH-A0B3-01A-11R-A057-13	8.89459
Breast Tumor Tissue	TCGA-BH-A0B5-01A-11R-A12P-07	3.13961	TCGA-BH-A0B5-01A-11R-A12O-13	9.10982
Breast Tumor Tissue	TCGA-BH-A0BC-01A-22R-A084-07	2.05783	TCGA-BH-A0BC-01A-22R-A085-13	10.2765
Breast Tumor Tissue	TCGA-BH-A0BJ-01A-11R-A056-07	0.755952	TCGA-BH-A0BJ-01A-11R-A057-13	10.2757
Breast Tumor Tissue	TCGA-BH-A0BT-01A-11R-A12P-07	1.44358	TCGA-BH-A0BT-01A-11R-A12O-13	10.6166
Breast Tumor Tissue	TCGA-BH-A0BV-01A-11R-A00Z-07	2.07333	TCGA-BH-A0BV-01A-11R-A010-13	11.1622
Breast Tumor Tissue	TCGA-BH-A0BW-01A-11R-A115-07	2.78529	TCGA-BH-A0BW-01A-11R-A114-13	8.60193
Breast Tumor Tissue	TCGA-BH-A0BZ-01A-31R-A12P-07	3.41005	TCGA-BH-A0BZ-01A-31R-A12O-13	6.80091
Breast Tumor Tissue	TCGA-BH-A0DK-01A-21R-A056-07	2.58568	TCGA-BH-A0DK-01A-21R-A057-13	10.4549
Breast Tumor Tissue	TCGA-BH-A0DO-01B-11R-A12D-07	-0.277628	TCGA-BH-A0DO-01B-11R-A12C-13	9.29415
Breast Tumor Tissue	TCGA-BH-A0DP-01A-21R-A056-07	1.42456	TCGA-BH-A0DP-01A-21R-A057-13	8.7528
Breast Tumor Tissue	TCGA-BH-A0DQ-01A-11R-A084-07	1.96571	TCGA-BH-A0DQ-01A-11R-A085-13	10.0114
Breast Tumor Tissue	TCGA-BH-A0DT-01A-21R-A12D-07	1.24254	TCGA-BH-A0DT-01A-21R-A12C-13	9.79593
Breast Tumor Tissue	TCGA-BH-A0DV-01A-21R-A12P-07	-0.221054	TCGA-BH-A0DV-01A-21R-A12O-13	8.46351
Breast Tumor Tissue	TCGA-BH-A0H5-01A-21R-A115-07	1.52428	TCGA-BH-A0H5-01A-21R-A114-13	9.35061
Breast Tumor Tissue	TCGA-BH-A0H7-01A-13R-A056-07	2.16419	TCGA-BH-A0H7-01A-13R-A057-13	10.2956
Breast Tumor Tissue	TCGA-BH-A0HA-01A-11R-A12P-07	0.8345	TCGA-BH-A0HA-01A-11R-A12O-13	11.1315
Breast Tumor Tissue	TCGA-BH-A18J-01A-11R-A12D-07	2.08247	TCGA-BH-A18J-01A-11R-A12C-13	9.50385
Breast Tumor Tissue	TCGA-BH-A18K-01A-11R-A12D-07	1.6262	TCGA-BH-A18K-01A-11R-A12C-13	10.3988
Breast Tumor Tissue	TCGA-BH-A18L-01A-32R-A12D-07	3.97716	TCGA-BH-A18L-01A-32R-A12C-13	8.70437
Breast Tumor Tissue	TCGA-BH-A18N-01A-11R-A12D-07	1.91819	TCGA-BH-A18N-01A-11R-A12C-13	8.5053
Breast Tumor Tissue	TCGA-BH-A18S-01A-11R-A12D-07	-0.577761	TCGA-BH-A18S-01A-11R-A12C-13	10.4348
Breast Tumor Tissue	TCGA-BH-A1EO-01A-11R-A137-07	1.05512	TCGA-BH-A1EO-01A-11R-A136-13	10.3593
Breast Tumor Tissue	TCGA-BH-A1ET-01A-11R-A137-07	-0.253981	TCGA-BH-A1ET-01A-11R-A136-13	10.152
Breast Tumor Tissue	TCGA-BH-A1EU-01A-11R-A137-07	0.338735	TCGA-BH-A1EU-01A-11R-A136-13	9.95784
Breast Tumor Tissue	TCGA-BH-A1EW-01A-11R-A137-07	2.23709	TCGA-BH-A1EW-01A-11R-A136-13	10.9543
Breast Tumor Tissue	TCGA-BH-A1F0-01A-11R-A137-07	3.59545	TCGA-BH-A1F0-01A-11R-A136-13	8.81951
Breast Tumor Tissue	TCGA-BH-A1F6-01A-11R-A13Q-07	4.24251	TCGA-BH-A1F6-01A-11R-A13P-13	10.274
Breast Tumor Tissue	TCGA-BH-A1FB-01A-11R-A13Q-07	0.957054	TCGA-BH-A1FB-01A-11R-A13P-13	9.079
Breast Tumor Tissue	TCGA-BH-A1FC-01A-11R-A13Q-07	4.73256	TCGA-BH-A1FC-01A-11R-A13P-13	11.9497
Breast Tumor Tissue	TCGA-BH-A1FE-01A-11R-A13Q-07	2.19405	TCGA-BH-A1FE-01A-11R-A13P-13	9.85903
Breast Tumor Tissue	TCGA-BH-A1FG-01A-11R-A13Q-07	1.93176	TCGA-BH-A1FG-01A-11R-A13P-13	8.89987
Breast Tumor Tissue	TCGA-BH-A1FN-01A-11R-A13Q-07	3.14376	TCGA-BH-A1FN-01A-11R-A13P-13	10.5072
Breast Tumor Tissue	TCGA-BH-A1FR-01A-11R-A13Q-07	1.76967	TCGA-BH-A1FR-01A-11R-A13P-13	10.5015
Breast Tumor Tissue	TCGA-BH-A1FU-01A-11R-A14D-07	2.73106	TCGA-BH-A1FU-01A-11R-A14C-13	9.89718
Breast Tumor Tissue	TCGA-BH-A209-01A-11R-A157-07	3.29306	TCGA-BH-A209-01A-11R-A156-13	8.49239
Breast Tumor Tissue	TCGA-E2-A153-01A-12R-A12D-07	0.469089	TCGA-E2-A153-01A-12R-A12C-13	8.72639
Breast Tumor Tissue	TCGA-E2-A158-01A-11R-A12D-07	2.65325	TCGA-E2-A158-01A-11R-A12C-13	11.3224
Breast Tumor Tissue	TCGA-E2-A15M-01A-11R-A12D-07	3.0015	TCGA-E2-A15M-01A-11R-A12C-13	9.24087
Breast Tumor Tissue	TCGA-E2-A1BC-01A-11R-A12P-07	-1.10059	TCGA-E2-A1BC-01A-11R-A12O-13	8.46156
Breast Tumor Tissue	TCGA-E2-A1IG-01A-11R-A144-07	1.50006	TCGA-E2-A1IG-01A-11R-A143-13	9.66798
Breast Tumor Tissue	TCGA-E2-A1L7-01A-11R-A144-07	3.3313	TCGA-E2-A1L7-01A-11R-A143-13	9.73551
Breast Tumor Tissue	TCGA-E2-A1LH-01A-11R-A14D-07	2.97004	TCGA-E2-A1LH-01A-11R-A14C-13	9.0196
Breast Tumor Tissue	TCGA-E2-A1LS-01A-12R-A157-07	0.638478	TCGA-E2-A1LS-01A-12R-A156-13	8.02282
Breast Tumor Tissue	TCGA-E9-A1NF-01A-11R-A14D-07	1.75297	TCGA-E9-A1NF-01A-11R-A14C-13	9.34412
Breast Tumor Tissue	TCGA-E9-A1NG-01A-21R-A14M-07	0.561755	TCGA-E9-A1NG-01A-21R-A14L-13	8.89999
Breast Tumor Tissue	TCGA-GI-A2C8-01A-11R-A16F-07	-0.876298	TCGA-GI-A2C8-01A-11R-A16E-13	9.14637
Breast Tumor Tissue	TCGA-GI-A2C9-01A-11R-A21T-07	2.57163	TCGA-GI-A2C9-01A-11R-A21U-13	10.0233

## Sheet: Paired Luminal A samples
Raw Data To Figure S6
	PLK1		miR-183-5p
Group	Case IDs	Expression log2(FPKM+1)	Case IDs	Expression log2(RPM+1)
Normal Breast Tissue	TCGA-A7-A0DB-11A-33R-A089-07	0.598274	TCGA-A7-A0DB-11A-33R-A090-13	6.20975
Normal Breast Tissue	TCGA-A7-A13G-11A-51R-A13Q-07	-1.88666	TCGA-A7-A13G-11A-51R-A13P-13	4.5416
Normal Breast Tissue	TCGA-BH-A0AY-11A-23R-A089-07	-1.17503	TCGA-BH-A0AY-11A-23R-A090-13	6.3521
Normal Breast Tissue	TCGA-BH-A0AZ-11A-22R-A12P-07	-1.60455	TCGA-BH-A0AZ-11A-22R-A12O-13	7.81243
Normal Breast Tissue	TCGA-BH-A0B5-11A-23R-A12P-07	-2.58264	TCGA-BH-A0B5-11A-23R-A12O-13	5.35085
Normal Breast Tissue	TCGA-BH-A0BC-11A-22R-A089-07	-0.256922	TCGA-BH-A0BC-11A-22R-A090-13	7.68935
Normal Breast Tissue	TCGA-BH-A0BJ-11A-23R-A089-07	-0.331543	TCGA-BH-A0BJ-11A-23R-A090-13	7.09828
Normal Breast Tissue	TCGA-BH-A0BT-11A-21R-A12P-07	-0.676943	TCGA-BH-A0BT-11A-21R-A12O-13	8.51896
Normal Breast Tissue	TCGA-BH-A0BV-11A-31R-A089-07	-0.0842624	TCGA-BH-A0BV-11A-31R-A090-13	8.29773
Normal Breast Tissue	TCGA-BH-A0BZ-11A-61R-A12P-07	-1.66481	TCGA-BH-A0BZ-11A-61R-A12O-13	7.24608
Normal Breast Tissue	TCGA-BH-A0DK-11A-13R-A089-07	-0.402503	TCGA-BH-A0DK-11A-13R-A090-13	9.24769
Normal Breast Tissue	TCGA-BH-A0DO-11A-22R-A12D-07	-0.889111	TCGA-BH-A0DO-11A-22R-A12C-13	7.04214
Normal Breast Tissue	TCGA-BH-A0DP-11A-12R-A089-07	-1.38549	TCGA-BH-A0DP-11A-12R-A090-13	8.46016
Normal Breast Tissue	TCGA-BH-A0DQ-11A-12R-A089-07	-0.403275	TCGA-BH-A0DQ-11A-12R-A090-13	7.97881
Normal Breast Tissue	TCGA-BH-A0DT-11A-12R-A12D-07	-0.725986	TCGA-BH-A0DT-11A-12R-A12C-13	7.35187
Normal Breast Tissue	TCGA-BH-A0DV-11A-22R-A12P-07	-2.56381	TCGA-BH-A0DV-11A-22R-A12O-13	7.48027
Normal Breast Tissue	TCGA-BH-A0H5-11A-62R-A115-07	-1.24604	TCGA-BH-A0H5-11A-62R-A114-13	7.42201
Normal Breast Tissue	TCGA-BH-A0H7-11A-13R-A089-07	1.19424	TCGA-BH-A0H7-11A-13R-A090-13	8.14978
Normal Breast Tissue	TCGA-BH-A0HA-11A-31R-A12P-07	-0.782759	TCGA-BH-A0HA-11A-31R-A12O-13	6.42877
Normal Breast Tissue	TCGA-BH-A18J-11A-31R-A12D-07	-0.460133	TCGA-BH-A18J-11A-31R-A12C-13	6.12906
Normal Breast Tissue	TCGA-BH-A18K-11A-13R-A12D-07	-0.964485	TCGA-BH-A18K-11A-13R-A12C-13	7.31942
Normal Breast Tissue	TCGA-BH-A18L-11A-42R-A12D-07	-1.10628	TCGA-BH-A18L-11A-42R-A12C-13	6.68327
Normal Breast Tissue	TCGA-BH-A18N-11A-43R-A12D-07	-1.25937	TCGA-BH-A18N-11A-43R-A12C-13	7.16789
Normal Breast Tissue	TCGA-BH-A18S-11A-43R-A12D-07	-1.40228	TCGA-BH-A18S-11A-43R-A12C-13	7.81832
Normal Breast Tissue	TCGA-BH-A1EO-11A-31R-A137-07	-1.27267	TCGA-BH-A1EO-11A-31R-A136-13	6.35655
Normal Breast Tissue	TCGA-BH-A1ET-11B-23R-A137-07	-1.86693	TCGA-BH-A1ET-11B-23R-A136-13	6.54087
Normal Breast Tissue	TCGA-BH-A1EU-11A-23R-A137-07	-1.42436	TCGA-BH-A1EU-11A-23R-A136-13	7.74905
Normal Breast Tissue	TCGA-BH-A1FB-11A-33R-A13Q-07	-1.14336	TCGA-BH-A1FB-11A-33R-A13P-13	7.47114
Normal Breast Tissue	TCGA-BH-A1FE-11B-14R-A13Q-07	-1.06657	TCGA-BH-A1FE-11B-14R-A13P-13	5.94176
Normal Breast Tissue	TCGA-BH-A1FG-11B-12R-A13Q-07	-1.94869	TCGA-BH-A1FG-11B-12R-A13P-13	6.50323
Normal Breast Tissue	TCGA-BH-A1FN-11A-34R-A13Q-07	-0.350252	TCGA-BH-A1FN-11A-34R-A13P-13	5.47753
Normal Breast Tissue	TCGA-BH-A1FR-11B-42R-A13Q-07	-0.469754	TCGA-BH-A1FR-11B-42R-A13P-13	7.25885
Normal Breast Tissue	TCGA-BH-A209-11A-42R-A157-07	-0.811623	TCGA-BH-A209-11A-42R-A156-13	5.21342
Normal Breast Tissue	TCGA-E2-A153-11A-31R-A12D-07	-0.537858	TCGA-E2-A153-11A-31R-A12C-13	7.62127
Normal Breast Tissue	TCGA-E2-A15M-11A-22R-A12D-07	-1.725	TCGA-E2-A15M-11A-22R-A12C-13	6.89147
Normal Breast Tissue	TCGA-E2-A1BC-11A-32R-A12P-07	-2.1742	TCGA-E2-A1BC-11A-32R-A12O-13	6.6174
Normal Breast Tissue	TCGA-E2-A1IG-11A-22R-A144-07	-1.06223	TCGA-E2-A1IG-11A-22R-A143-13	6.05538
Normal Breast Tissue	TCGA-E9-A1NF-11A-73R-A14D-07	-0.963941	TCGA-E9-A1NF-11A-73R-A14C-13	4.83392
Normal Breast Tissue	TCGA-E9-A1NG-11A-52R-A14M-07	-1.98586	TCGA-E9-A1NG-11A-52R-A14L-13	5.34547
Normal Breast Tissue	TCGA-GI-A2C8-11A-22R-A16F-07	-2.85795	TCGA-GI-A2C8-11A-22R-A16E-13	7.49831
Breast Tumor Tissue	TCGA-A7-A0DB-01A-11R-A277-07	0.936097	TCGA-A7-A0DB-01A-11R-A27D-13	10.5752
Breast Tumor Tissue	TCGA-A7-A13G-01B-04R-A22O-07	0.940393	TCGA-A7-A13G-01B-04R-A22P-13	7.52449
Breast Tumor Tissue	TCGA-BH-A0AY-01A-21R-A00Z-07	2.68673	TCGA-BH-A0AY-01A-21R-A010-13	10.1189
Breast Tumor Tissue	TCGA-BH-A0AZ-01A-21R-A12P-07	0.913634	TCGA-BH-A0AZ-01A-21R-A12O-13	7.60184
Breast Tumor Tissue	TCGA-BH-A0B5-01A-11R-A12P-07	3.13961	TCGA-BH-A0B5-01A-11R-A12O-13	9.10982
Breast Tumor Tissue	TCGA-BH-A0BC-01A-22R-A084-07	2.05783	TCGA-BH-A0BC-01A-22R-A085-13	10.2765
Breast Tumor Tissue	TCGA-BH-A0BJ-01A-11R-A056-07	0.755952	TCGA-BH-A0BJ-01A-11R-A057-13	10.2757
Breast Tumor Tissue	TCGA-BH-A0BT-01A-11R-A12P-07	1.44358	TCGA-BH-A0BT-01A-11R-A12O-13	10.6166
Breast Tumor Tissue	TCGA-BH-A0BV-01A-11R-A00Z-07	2.07333	TCGA-BH-A0BV-01A-11R-A010-13	11.1622
Breast Tumor Tissue	TCGA-BH-A0BZ-01A-31R-A12P-07	3.41005	TCGA-BH-A0BZ-01A-31R-A12O-13	6.80091
Breast Tumor Tissue	TCGA-BH-A0DK-01A-21R-A056-07	2.58568	TCGA-BH-A0DK-01A-21R-A057-13	10.4549
Breast Tumor Tissue	TCGA-BH-A0DO-01B-11R-A12D-07	-0.277628	TCGA-BH-A0DO-01B-11R-A12C-13	9.29415
Breast Tumor Tissue	TCGA-BH-A0DP-01A-21R-A056-07	1.42456	TCGA-BH-A0DP-01A-21R-A057-13	8.7528
Breast Tumor Tissue	TCGA-BH-A0DQ-01A-11R-A084-07	1.96571	TCGA-BH-A0DQ-01A-11R-A085-13	10.0114
Breast Tumor Tissue	TCGA-BH-A0DT-01A-21R-A12D-07	1.24254	TCGA-BH-A0DT-01A-21R-A12C-13	9.79593
Breast Tumor Tissue	TCGA-BH-A0DV-01A-21R-A12P-07	-0.221054	TCGA-BH-A0DV-01A-21R-A12O-13	8.46351
Breast Tumor Tissue	TCGA-BH-A0H5-01A-21R-A115-07	1.52428	TCGA-BH-A0H5-01A-21R-A114-13	9.35061
Breast Tumor Tissue	TCGA-BH-A0H7-01A-13R-A056-07	2.16419	TCGA-BH-A0H7-01A-13R-A057-13	10.2956
Breast Tumor Tissue	TCGA-BH-A0HA-01A-11R-A12P-07	0.8345	TCGA-BH-A0HA-01A-11R-A12O-13	11.1315
Breast Tumor Tissue	TCGA-BH-A18J-01A-11R-A12D-07	2.08247	TCGA-BH-A18J-01A-11R-A12C-13	9.50385
Breast Tumor Tissue	TCGA-BH-A18K-01A-11R-A12D-07	1.6262	TCGA-BH-A18K-01A-11R-A12C-13	10.3988
Breast Tumor Tissue	TCGA-BH-A18L-01A-32R-A12D-07	3.97716	TCGA-BH-A18L-01A-32R-A12C-13	8.70437
Breast Tumor Tissue	TCGA-BH-A18N-01A-11R-A12D-07	1.91819	TCGA-BH-A18N-01A-11R-A12C-13	8.5053
Breast Tumor Tissue	TCGA-BH-A18S-01A-11R-A12D-07	-0.577761	TCGA-BH-A18S-01A-11R-A12C-13	10.4348
Breast Tumor Tissue	TCGA-BH-A1EO-01A-11R-A137-07	1.05512	TCGA-BH-A1EO-01A-11R-A136-13	10.3593
Breast Tumor Tissue	TCGA-BH-A1ET-01A-11R-A137-07	-0.253981	TCGA-BH-A1ET-01A-11R-A136-13	10.152
Breast Tumor Tissue	TCGA-BH-A1EU-01A-11R-A137-07	0.338735	TCGA-BH-A1EU-01A-11R-A136-13	9.95784
Breast Tumor Tissue	TCGA-BH-A1FB-01A-11R-A13Q-07	0.957054	TCGA-BH-A1FB-01A-11R-A13P-13	9.079
Breast Tumor Tissue	TCGA-BH-A1FE-01A-11R-A13Q-07	2.19405	TCGA-BH-A1FE-01A-11R-A13P-13	9.85903
Breast Tumor Tissue	TCGA-BH-A1FG-01A-11R-A13Q-07	1.93176	TCGA-BH-A1FG-01A-11R-A13P-13	8.89987
Breast Tumor Tissue	TCGA-BH-A1FN-01A-11R-A13Q-07	3.14376	TCGA-BH-A1FN-01A-11R-A13P-13	10.5072
Breast Tumor Tissue	TCGA-BH-A1FR-01A-11R-A13Q-07	1.76967	TCGA-BH-A1FR-01A-11R-A13P-13	10.5015
Breast Tumor Tissue	TCGA-BH-A209-01A-11R-A157-07	3.29306	TCGA-BH-A209-01A-11R-A156-13	8.49239
Breast Tumor Tissue	TCGA-E2-A153-01A-12R-A12D-07	0.469089	TCGA-E2-A153-01A-12R-A12C-13	8.72639
Breast Tumor Tissue	TCGA-E2-A15M-01A-11R-A12D-07	3.0015	TCGA-E2-A15M-01A-11R-A12C-13	9.24087
Breast Tumor Tissue	TCGA-E2-A1BC-01A-11R-A12P-07	-1.10059	TCGA-E2-A1BC-01A-11R-A12O-13	8.46156
Breast Tumor Tissue	TCGA-E2-A1IG-01A-11R-A144-07	1.50006	TCGA-E2-A1IG-01A-11R-A143-13	9.66798
Breast Tumor Tissue	TCGA-E9-A1NF-01A-11R-A14D-07	1.75297	TCGA-E9-A1NF-01A-11R-A14C-13	9.34412
Breast Tumor Tissue	TCGA-E9-A1NG-01A-21R-A14M-07	0.561755	TCGA-E9-A1NG-01A-21R-A14L-13	8.89999
Breast Tumor Tissue	TCGA-GI-A2C8-01A-11R-A16F-07	-0.876298	TCGA-GI-A2C8-01A-11R-A16E-13	9.14637

## Sheet: Paired TN samples
Raw Data To Figure S6
	PLK1		miR-183-5p
Group	Case IDs	Expression log2(FPKM+1)	Case IDs	Expression log2(RPM+1)
Normal Breast Tissue	TCGA-AC-A2FM-11B-32R-A19W-07	-1.21775	TCGA-AC-A2FM-11B-32R-A19V-13	7.65683
Normal Breast Tissue	TCGA-BH-A0B3-11B-21R-A089-07	-0.482346	TCGA-BH-A0B3-11B-21R-A090-13	6.33712
Normal Breast Tissue	TCGA-BH-A0BW-11A-12R-A115-07	1.85885	TCGA-BH-A0BW-11A-12R-A114-13	7.25418
Normal Breast Tissue	TCGA-BH-A1EW-11B-33R-A137-07	0.412043	TCGA-BH-A1EW-11B-33R-A136-13	9.85244
Normal Breast Tissue	TCGA-BH-A1F0-11B-23R-A137-07	-1.84648	TCGA-BH-A1F0-11B-23R-A136-13	6.68156
Normal Breast Tissue	TCGA-BH-A1F6-11B-94R-A13Q-07	-1.55139	TCGA-BH-A1F6-11B-94R-A13P-13	6.80477
Normal Breast Tissue	TCGA-BH-A1FC-11A-32R-A13Q-07	-1.15628	TCGA-BH-A1FC-11A-32R-A13P-13	6.91427
Normal Breast Tissue	TCGA-BH-A1FU-11A-23R-A14D-07	-1.1057	TCGA-BH-A1FU-11A-23R-A14C-13	6.90792
Normal Breast Tissue	TCGA-E2-A158-11A-22R-A12D-07	-0.987378	TCGA-E2-A158-11A-22R-A12C-13	7.73797
Normal Breast Tissue	TCGA-E2-A1L7-11A-33R-A144-07	-0.558454	TCGA-E2-A1L7-11A-33R-A143-13	8.08291
Normal Breast Tissue	TCGA-E2-A1LH-11A-22R-A14D-07	-1.05673	TCGA-E2-A1LH-11A-22R-A14C-13	7.54454
Normal Breast Tissue	TCGA-E2-A1LS-11A-32R-A157-07	-2.26011	TCGA-E2-A1LS-11A-32R-A156-13	6.35336
Normal Breast Tissue	TCGA-GI-A2C9-11A-22R-A21T-07	-1.08493	TCGA-GI-A2C9-11A-22R-A21U-13	6.23419
Breast Tumor Tissue	TCGA-AC-A2FM-01A-11R-A19W-07	3.03374	TCGA-AC-A2FM-01A-11R-A19V-13	11.1829
Breast Tumor Tissue	TCGA-BH-A0B3-01A-11R-A056-07	4.65866	TCGA-BH-A0B3-01A-11R-A057-13	8.89459
Breast Tumor Tissue	TCGA-BH-A0BW-01A-11R-A115-07	2.78529	TCGA-BH-A0BW-01A-11R-A114-13	8.60193
Breast Tumor Tissue	TCGA-BH-A1EW-01A-11R-A137-07	2.23709	TCGA-BH-A1EW-01A-11R-A136-13	10.9543
Breast Tumor Tissue	TCGA-BH-A1F0-01A-11R-A137-07	3.59545	TCGA-BH-A1F0-01A-11R-A136-13	8.81951
Breast Tumor Tissue	TCGA-BH-A1F6-01A-11R-A13Q-07	4.24251	TCGA-BH-A1F6-01A-11R-A13P-13	10.274
Breast Tumor Tissue	TCGA-BH-A1FC-01A-11R-A13Q-07	4.73256	TCGA-BH-A1FC-01A-11R-A13P-13	11.9497
Breast Tumor Tissue	TCGA-BH-A1FU-01A-11R-A14D-07	2.73106	TCGA-BH-A1FU-01A-11R-A14C-13	9.89718
Breast Tumor Tissue	TCGA-E2-A158-01A-11R-A12D-07	2.65325	TCGA-E2-A158-01A-11R-A12C-13	11.3224
Breast Tumor Tissue	TCGA-E2-A1L7-01A-11R-A144-07	3.3313	TCGA-E2-A1L7-01A-11R-A143-13	9.73551
Breast Tumor Tissue	TCGA-E2-A1LH-01A-11R-A14D-07	2.97004	TCGA-E2-A1LH-01A-11R-A14C-13	9.0196
Breast Tumor Tissue	TCGA-E2-A1LS-01A-12R-A157-07	0.638478	TCGA-E2-A1LS-01A-12R-A156-13	8.02282
Breast Tumor Tissue	TCGA-GI-A2C9-01A-11R-A21T-07	2.57163	TCGA-GI-A2C9-01A-11R-A21U-13	10.0233

## Sheet: Proteins Expression (iTRAQ)
Raw Data To Figure S9
Case IDs	DNMT1	PLK1
TCGA-A2-A0D0-01A	-0.253208	0.803068
TCGA-A2-A0D2-01A	0.810665	0.641931
TCGA-AO-A0JL-01A	-0.205443	0.817841
TCGA-E2-A158-01A	0.13223	-0.0161787
TCGA-E2-A150-01A	-0.453671	-1.36946
TCGA-AN-A0AL-01A	-0.039786	0.107525
TCGA-AO-A12F-01A	0.504913	0.651328
TCGA-A2-A0CM-01A	0.138361	0.624868
TCGA-C8-A131-01A.1	-0.285222	0.116969
TCGA-A2-A0T2-01A	0.0885862	0.991628
TCGA-C8-A12V-01A	0.0249858	-1.32979
TCGA-AR-A0U4-01A	-0.0430081	0.229282
TCGA-BH-A0E0-01A	-0.428898	1.39356
TCGA-BH-A18V-01A	0.640763	0.229502
TCGA-A2-A0SX-01A	0.179162	NA
TCGA-AO-A0J6-01A	-0.347396	NA

## Sheet: Luminal A (OS)
Raw Data To Table S2
Target	Case IDs	Time_to_follow_up	Event	Group
hsa-miR-183-5p/PLK1	TCGA-3C-AAAU-01A-11R-A41G-13	4047	0	1		Group 0 = miR-183-5p (or PLK1) Low expressed
	TCGA-5L-AAT0-01A-12R-A41G-13	1477	0	1		Group 1 = miR-183-5p (or PLK1) High expressed
	TCGA-A1-A0SD-01A-11R-A114-13	437	0	1		Group 2 = PLK1 Low expressed
	TCGA-A1-A0SE-01A-11R-A085-13	1321	0	1		Group 3 = PLK1 High expressed
	TCGA-A1-A0SF-01A-11R-A143-13	1463	0	1
	TCGA-A1-A0SG-01A-11R-A143-13	434	0	1
	TCGA-A1-A0SI-01A-11R-A143-13	635	0	0
	TCGA-A1-A0SQ-01A-21R-A143-13	554	0	1
	TCGA-A2-A04Y-01A-21R-A035-13	1099	0	1
	TCGA-A2-A0CK-01A-11R-A22I-13	4159	0	0
	TCGA-A2-A0CL-01A-11R-A114-13	3015	0	0
	TCGA-A2-A0CO-01A-13R-A22I-13	3492	1	0
	TCGA-A2-A0CR-01A-11R-A22I-13	3283	0	0
	TCGA-A2-A0CV-01A-31R-A114-13	3011	0	0
	TCGA-A2-A0CY-01A-12R-A035-13	1673	0	1
	TCGA-A2-A0CZ-01A-11R-A035-13	1616	0	0
	TCGA-A2-A0D3-01A-11R-A114-13	1873	0	1
	TCGA-A2-A0D4-01A-11R-A038-13	767	0	1
	TCGA-A2-A0EO-01A-11R-A035-13	2442	0	0
	TCGA-A2-A0ES-01A-11R-A114-13	2190	0	0
	TCGA-A2-A0EU-01A-22R-A057-13	1043	0	0
	TCGA-A2-A0EV-01A-11R-A035-13	968	0	0
	TCGA-A2-A0EW-01A-21R-A114-13	1884	1	0
	TCGA-A2-A0EX-01A-21R-A035-13	752	0	0
	TCGA-A2-A0SU-01A-11R-A085-13	1662	0	0
	TCGA-A2-A0T5-01A-21R-A085-13	531	0	0
	TCGA-A2-A0T6-01A-11R-A085-13	575	0	1
	TCGA-A2-A0T7-01A-21R-A085-13	631	0	0
	TCGA-A2-A0YH-01A-11R-A108-13	659	0	0
	TCGA-A2-A0YI-01A-31R-A10I-13	1505	0	0
	TCGA-A2-A0YL-01A-21R-A108-13	1474	0	1
	TCGA-A2-A1FV-01A-11R-A13P-13	714	0	1
	TCGA-A2-A1FZ-01A-51R-A14C-13	683	0	1
	TCGA-A2-A1G4-01A-11R-A13P-13	595	0	1
	TCGA-A2-A259-01A-11R-A16E-13	1596	0	0
	TCGA-A2-A25C-01A-11R-A168-13	523	0	1
	TCGA-A2-A3KD-01A-12R-A214-13	1206	0	0
	TCGA-A2-A4RW-01A-21R-A25Z-13	222	0	1
	TCGA-A2-A4RX-01A-11R-A25Z-13	742	0	0
	TCGA-A2-A4RY-01A-31R-A25Z-13	648	0	0
	TCGA-A2-A4S0-01A-21R-A25Z-13	706	0	1
	TCGA-A2-A4S2-01A-12R-A25Z-13	643	0	0
	TCGA-A2-A4S3-01A-21R-A25Z-13	666	0	0
	TCGA-A7-A0CJ-01A-21R-A010-13	931	0	1
	TCGA-A7-A0DB-01A-11R-A010-13	1007	0	1
	TCGA-A7-A13G-01A-11R-A13P-13	718	0	0
	TCGA-A7-A26E-01A-11R-A168-13	954	0	1
	TCGA-A7-A26J-01A-11R-A168-13	627	0	0
	TCGA-A7-A3IY-01A-21R-A21U-13	345	0	0
	TCGA-A7-A3J0-01A-11R-A214-13	313	0	0
	TCGA-A7-A3J1-01A-11R-A214-13	343	0	0
	TCGA-A7-A3RF-01A-11R-A22I-13	408	0	0
	TCGA-A7-A426-01A-22R-A24J-13	364	0	0
	TCGA-A7-A4SB-01A-21R-A25Z-13	418	0	1
	TCGA-A7-A56D-01A-11R-A27U-13	448	0	0
	TCGA-A7-A5ZW-01A-12R-A29V-13	326	0	0
	TCGA-A7-A5ZX-01A-12R-A29V-13	336	0	1
	TCGA-A7-A6VX-01A-12R-A33A-13	317	0	0
	TCGA-A8-A06O-01A-11R-A010-13	396	0	1
	TCGA-A8-A06P-01A-11R-A010-13	396	0	1
	TCGA-A8-A06Q-01A-11R-A035-13	31	0	1
	TCGA-A8-A06Y-01A-21R-A010-13	791	0	0
	TCGA-A8-A06Z-01A-11R-A010-13	31	0	1
	TCGA-A8-A079-01A-21R-A010-13	274	0	1
	TCGA-A8-A07E-01A-11R-A035-13	608	0	1
	TCGA-A8-A07F-01A-11R-A038-13	577	0	1
	TCGA-A8-A07G-01A-11R-A035-13	577	0	0
	TCGA-A8-A07J-01A-21R-A057-13	365	0	0
	TCGA-A8-A07L-01A-11R-A010-13	975	0	1
	TCGA-A8-A07W-01A-11R-A010-13	304	0	1
	TCGA-A8-A07Z-01A-11R-A010-13	1371	0	0
	TCGA-A8-A082-01A-11R-A010-13	549	0	1
	TCGA-A8-A085-01A-11R-A010-13	1124	0	0
	TCGA-A8-A086-01A-11R-A010-13	396	0	1
	TCGA-A8-A08A-01A-11R-A010-13	30	0	0
	TCGA-A8-A08I-01A-11R-A010-13	365	0	1
	TCGA-A8-A08O-01A-21R-A057-13	943	0	1
	TCGA-A8-A08Z-01A-21R-A010-13	1217	0	1
	TCGA-A8-A092-01A-11R-A010-13	942	0	1
	TCGA-A8-A093-01A-11R-A010-13	546	0	1
	TCGA-A8-A095-01A-11R-A010-13	1277	0	0
	TCGA-A8-A09A-01A-11R-A038-13	304	0	1
	TCGA-A8-A09B-01A-11R-A010-13	365	0	1
	TCGA-A8-A09D-01A-11R-A010-13	1522	0	1
	TCGA-A8-A09K-01A-11R-A010-13	912	0	1
	TCGA-A8-A09M-01A-11R-A010-13	1006	0	1
	TCGA-A8-A09Q-01A-11R-A010-13	761	0	1
	TCGA-A8-A09R-01A-11R-A010-13	273	0	0
	TCGA-A8-A09T-01A-11R-A010-13	579	0	1
	TCGA-A8-A0A1-01A-11R-A010-13	365	0	0
	TCGA-A8-A0A2-01A-11R-A035-13	579	0	0
	TCGA-A8-A0A4-01A-11R-A010-13	396	0	0
	TCGA-A8-A0A6-01A-12R-A057-13	640	0	1
	TCGA-A8-A0A9-01A-11R-A010-13	822	0	0
	TCGA-A8-A0AD-01A-11R-A057-13	1157	0	1
	TCGA-AC-A2B8-01A-11R-A17A-13	677	0	0
	TCGA-AC-A3BB-01A-21R-A19V-13	987	0	1
	TCGA-AC-A3HN-01A-11R-A214-13	496	0	0
	TCGA-AC-A3OD-01A-11R-A21U-13	451	0	1
	TCGA-AC-A3W6-01A-12R-A22I-13	602	0	1
	TCGA-AC-A5XS-01A-11R-A29V-13	588	0	1
	TCGA-AC-A5XU-01A-11R-A28I-13	455	0	1
	TCGA-AC-A62Y-01A-11R-A29V-13	530	0	0
	TCGA-AC-A6NO-01A-12R-A33A-13	51	0	1
	TCGA-AC-A8OR-01A-21R-A41G-13	40	0	0
	TCGA-AN-A03Y-01A-21R-A010-13	10	0	1
	TCGA-AN-A046-01A-21R-A035-13	10	0	1
	TCGA-AN-A049-01A-21R-A010-13	19	0	0
	TCGA-AN-A04A-01A-21R-A035-13	90	0	1
	TCGA-AN-A0FF-01A-11R-A035-13	172	0	1
	TCGA-AN-A0FY-01A-11R-A035-13	10	0	0
	TCGA-AN-A0XL-01A-11R-A10I-13	163	0	1
	TCGA-AO-A03M-01B-11R-A10I-13	1866	0	1
	TCGA-AO-A03N-01B-11R-A10I-13	2031	0	1
	TCGA-AO-A03O-01A-11R-A010-13	2483	1	1
	TCGA-AO-A03R-01A-21R-A035-13	2091	0	0
	TCGA-AO-A03T-01A-21R-A035-13	2124	0	0
	TCGA-AO-A03V-01A-11R-A114-13	1351	0	1
	TCGA-AO-A0J7-01A-11R-A035-13	618	0	1
	TCGA-AO-A0J8-01A-21R-A035-13	680	0	1
	TCGA-AO-A0JA-01A-11R-A057-13	655	0	1
	TCGA-AO-A0JB-01A-11R-A057-13	1542	0	1
	TCGA-AO-A0JC-01A-11R-A057-13	1547	0	0
	TCGA-AO-A0JD-01A-11R-A057-13	2190	0	1
	TCGA-AO-A0JF-01A-11R-A057-13	1980	0	0
	TCGA-AO-A0JG-01A-31R-A085-13	798	0	1
	TCGA-AO-A0JJ-01A-11R-A057-13	1887	0	0
	TCGA-AO-A125-01A-11R-A10I-13	3456	0	1
	TCGA-AO-A126-01A-11R-A10I-13	3307	0	0
	TCGA-AO-A12A-01A-21R-A114-13	3112	0	0
	TCGA-AO-A12B-01A-11R-A10I-13	2989	0	0
	TCGA-AO-A12E-01A-11R-A10I-13	2142	0	1
	TCGA-AO-A12H-01A-11R-A114-13	1234	0	0
	TCGA-AO-A1KO-01A-31R-A13P-13	622	0	0
	TCGA-AO-A1KP-01A-11R-A13P-13	2953	0	0
	TCGA-AO-A1KQ-01A-11R-A13P-13	1882	0	1
	TCGA-AQ-A1H3-01A-31R-A13P-13	989	0	1
	TCGA-AQ-A54O-01A-11R-A25Z-13	1001	0	1
	TCGA-AQ-A7U7-01A-22R-A358-13	584	1	0
	TCGA-AR-A0U2-01A-11R-A108-13	2551	1	1
	TCGA-AR-A0U3-01A-11R-A108-13	4080	0	1
	TCGA-AR-A1AK-01A-21R-A12O-13	3159	0	0
	TCGA-AR-A1AL-01A-21R-A12O-13	2971	0	0
	TCGA-AR-A1AN-01A-11R-A12O-13	2920	0	0
	TCGA-AR-A1AS-01A-11R-A12O-13	1150	0	1
	TCGA-AR-A1AV-01A-21R-A12O-13	1864	0	1
	TCGA-AR-A24H-01A-11R-A168-13	4894	0	0
	TCGA-AR-A24M-01A-11R-A168-13	3660	0	0
	TCGA-AR-A24O-01A-11R-A168-13	3607	0	0
	TCGA-AR-A24R-01A-11R-A168-13	3430	0	1
	TCGA-AR-A24S-01A-11R-A168-13	2976	0	1
	TCGA-AR-A24V-01A-21R-A168-13	3203	0	0
	TCGA-AR-A24W-01A-11R-A168-13	1550	0	0
	TCGA-AR-A24Z-01A-11R-A168-13	3001	0	1
	TCGA-AR-A252-01A-11R-A168-13	2838	0	1
	TCGA-AR-A2LN-01A-21R-A18L-13	1161	0	0
	TCGA-AR-A2LQ-01A-22R-A18L-13	1233	0	0
	TCGA-B6-A401-01A-11R-A23A-13	2596	0	0
	TCGA-B6-A40B-01A-11R-A23A-13	3152	0	1
	TCGA-B6-A40C-01A-11R-A23A-13	2164	0	0
	TCGA-BH-A0AY-01A-21R-A010-13	777	0	1
	TCGA-BH-A0AZ-01A-21R-A12O-13	1919	0	0
	TCGA-BH-A0B0-01A-21R-A114-13	2477	0	0
	TCGA-BH-A0B1-01A-12R-A057-13	1148	0	1
	TCGA-BH-A0B5-01A-11R-A12O-13	2136	0	0
	TCGA-BH-A0BA-01A-11R-A057-13	1132	0	0
	TCGA-BH-A0BC-01A-22R-A085-13	974	0	1
	TCGA-BH-A0BD-01A-11R-A035-13	554	0	0
	TCGA-BH-A0BF-01A-21R-A12O-13	1324	1	0
	TCGA-BH-A0BJ-01A-11R-A057-13	660	0	1
	TCGA-BH-A0BO-01A-23R-A12C-13	2197	0	0
	TCGA-BH-A0BP-01A-11R-A114-13	2296	1	0
	TCGA-BH-A0BR-01A-21R-A114-13	2330	0	1
	TCGA-BH-A0BT-01A-11R-A12O-13	2365	0	1
	TCGA-BH-A0BV-01A-11R-A010-13	1519	0	1
	TCGA-BH-A0BZ-01A-31R-A12O-13	2255	0	0
	TCGA-BH-A0C1-01B-11R-A12C-13	1411	1	1
	TCGA-BH-A0DE-01A-11R-A114-13	2372	0	0
	TCGA-BH-A0DH-01A-11R-A085-13	1156	0	1
	TCGA-BH-A0DI-01A-21R-A12O-13	912	0	1
	TCGA-BH-A0DK-01A-21R-A057-13	423	0	1
	TCGA-BH-A0DO-01B-11R-A12C-13	1644	0	0
	TCGA-BH-A0DP-01A-21R-A057-13	476	0	0
	TCGA-BH-A0DQ-01A-11R-A085-13	98	0	1
	TCGA-BH-A0DS-01A-11R-A057-13	78	0	1
	TCGA-BH-A0DT-01A-21R-A12C-13	2403	0	1
	TCGA-BH-A0DV-01A-21R-A12O-13	2064	0	0
	TCGA-BH-A0DX-01A-11R-A114-13	2156	0	0
	TCGA-BH-A0E2-01A-11R-A057-13	435	0	0
	TCGA-BH-A0E7-01A-11R-A035-13	1363	0	1
	TCGA-BH-A0E9-01B-11R-A114-13	2489	0	0
	TCGA-BH-A0EA-01A-11R-A114-13	991	1	0
	TCGA-BH-A0EI-01A-11R-A114-13	1926	0	0
	TCGA-BH-A0GY-01A-11R-A057-13	923	0	1
	TCGA-BH-A0H0-01A-11R-A057-13	461	0	0
	TCGA-BH-A0H6-01A-21R-A057-13	747	0	1
	TCGA-BH-A0H7-01A-13R-A057-13	702	0	1
	TCGA-BH-A0HF-01A-11R-A057-13	727	0	0
	TCGA-BH-A0HI-01A-11R-A085-13	620	0	0
	TCGA-BH-A0HO-01A-11R-A035-13	76	0	0
	TCGA-BH-A0HQ-01A-11R-A035-13	1121	0	1
	TCGA-BH-A0HU-01A-11R-A035-13	392	0	1
	TCGA-BH-A0HX-01A-21R-A057-13	829	0	0
	TCGA-BH-A0W4-01A-11R-A108-13	759	0	1
	TCGA-BH-A0W7-01A-11R-A114-13	1363	0	0
	TCGA-BH-A18F-01A-11R-A12C-13	1001	0	1
	TCGA-BH-A18J-01A-11R-A12C-13	612	1	1
	TCGA-BH-A18K-01A-11R-A12C-13	2763	1	1
	TCGA-BH-A18L-01A-32R-A12C-13	811	1	0
	TCGA-BH-A18N-01A-11R-A12C-13	1148	1	0
	TCGA-BH-A18S-01A-11R-A12C-13	2009	1	1
	TCGA-BH-A1EO-01A-11R-A136-13	2798	1	0
	TCGA-BH-A1ES-01A-11R-A136-13	3462	1	1
	TCGA-BH-A1ET-01A-11R-A136-13	2520	1	1
	TCGA-BH-A1EU-01A-11R-A136-13	1286	1	1
	TCGA-BH-A1EY-01A-11R-A13P-13	538	1	1
	TCGA-BH-A1F5-01A-12R-A13P-13	2712	1	1
	TCGA-BH-A1FB-01A-11R-A13P-13	3669	1	0
	TCGA-BH-A1FG-01A-11R-A13P-13	3736	1	0
	TCGA-BH-A201-01A-11R-A14L-13	856	0	0
	TCGA-BH-A28O-01A-11R-A22I-13	1120	0	0
	TCGA-BH-A28Q-01A-11R-A16E-13	1119	0	1
	TCGA-BH-A2L8-01A-11R-A18L-13	612	0	0
	TCGA-BH-A42V-01A-11R-A24J-13	635	0	0
	TCGA-BH-A5J0-01A-11R-A27U-13	715	0	0
	TCGA-BH-A8FY-01A-11R-A36A-13	295	1	1
	TCGA-BH-A8G0-01A-11R-A358-13	662	0	0
	TCGA-BH-AB28-01A-31R-A41G-13	287	0	0
	TCGA-C8-A12N-01A-11R-A114-13	358	0	1
	TCGA-C8-A12O-01A-11R-A114-13	385	0	0
	TCGA-C8-A12U-01A-11R-A114-13	385	0	1
	TCGA-C8-A12W-01A-11R-A114-13	385	0	0
	TCGA-C8-A12X-01A-11R-A114-13	385	0	1
	TCGA-C8-A1HG-01A-11R-A136-13	345	0	0
	TCGA-C8-A1HI-01A-11R-A136-13	343	0	0
	TCGA-C8-A1HM-01A-12R-A136-13	375	0	0
	TCGA-C8-A1HO-01A-11R-A13P-13	375	0	1
	TCGA-C8-A26V-01A-11R-A16E-13	616	0	1
	TCGA-C8-A26Z-01A-11R-A16E-13	470	0	1
	TCGA-C8-A273-01A-11R-A16E-13	513	0	1
	TCGA-C8-A274-01A-11R-A16E-13	508	0	1
	TCGA-C8-A27A-01A-11R-A168-13	747	0	1
	TCGA-C8-A8HQ-01A-11R-A36A-13	380	0	0
	TCGA-D8-A13Y-01A-11R-A114-13	1728	0	1
	TCGA-D8-A141-01A-11R-A114-13	626	0	0
	TCGA-D8-A146-01A-31R-A114-13	643	0	1
	TCGA-D8-A1J8-01A-11R-A13P-13	431	0	1
	TCGA-D8-A1JC-01A-11R-A13P-13	480	0	1
	TCGA-D8-A1JD-01A-11R-A13P-13	552	0	1
	TCGA-D8-A1JE-01A-11R-A13P-13	575	0	0
	TCGA-D8-A1JH-01A-11R-A13P-13	426	0	0
	TCGA-D8-A1JI-01A-11R-A13P-13	577	0	1
	TCGA-D8-A1JJ-01A-31R-A14L-13	611	0	1
	TCGA-D8-A1JP-01A-11R-A13P-13	639	0	1
	TCGA-D8-A1JS-01A-11R-A13P-13	371	0	0
	TCGA-D8-A1JU-01A-11R-A13P-13	447	0	0
	TCGA-D8-A1X6-01A-11R-A14L-13	541	0	0
	TCGA-D8-A1X7-01A-11R-A14L-13	509	0	0
	TCGA-D8-A1XB-01A-11R-A14C-13	552	0	0
	TCGA-D8-A1XC-01A-11R-A14C-13	377	1	1
	TCGA-D8-A1XD-01A-11R-A14C-13	522	0	1
	TCGA-D8-A1XF-01A-11R-A14C-13	463	0	1
	TCGA-D8-A1XM-01A-21R-A14L-13	538	0	0
	TCGA-D8-A1XO-01A-11R-A14L-13	1682	0	0
	TCGA-D8-A1XR-01A-11R-A14L-13	482	0	0
	TCGA-D8-A1XU-01A-11R-A14L-13	395	0	0
	TCGA-D8-A1Y0-01A-11R-A14L-13	472	0	1
	TCGA-D8-A1Y1-01A-21R-A14L-13	302	1	1
	TCGA-D8-A27E-01A-11R-A16E-13	530	0	1
	TCGA-D8-A27I-01A-11R-A16E-13	439	0	1
	TCGA-D8-A27K-01A-11R-A16E-13	1461	0	1
	TCGA-D8-A27L-01A-11R-A16E-13	499	0	1
	TCGA-D8-A27P-01A-11R-A16E-13	49	0	0
	TCGA-D8-A27T-01A-11R-A16E-13	398	0	1
	TCGA-D8-A27V-01A-12R-A17A-13	381	0	0
	TCGA-D8-A3Z5-01A-41R-A24J-13	1015	0	1
	TCGA-D8-A3Z6-01A-11R-A23A-13	563	0	1
	TCGA-D8-A4Z1-01A-21R-A25Z-13	659	0	0
	TCGA-D8-A73U-01A-11R-A33A-13	492	0	0
	TCGA-D8-A73X-01A-11R-A32K-13	767	0	0
	TCGA-E2-A108-01A-13R-A10I-13	837	0	0
	TCGA-E2-A10C-01A-21R-A10I-13	1220	0	1
	TCGA-E2-A14Q-01A-11R-A12C-13	1163	0	1
	TCGA-E2-A14T-01A-11R-A114-13	2311	0	1
	TCGA-E2-A14Z-01A-11R-A114-13	563	1	0
	TCGA-E2-A153-01A-12R-A12C-13	707	0	0
	TCGA-E2-A154-01A-11R-A114-13	591	0	0
	TCGA-E2-A156-01A-11R-A12C-13	726	0	1
	TCGA-E2-A15A-01A-11R-A12C-13	710	0	1
	TCGA-E2-A15F-01A-11R-A114-13	658	0	1
	TCGA-E2-A15G-01A-11R-A12C-13	554	0	1
	TCGA-E2-A15M-01A-11R-A12C-13	336	1	0
	TCGA-E2-A15P-01A-11R-A114-13	595	0	0
	TCGA-E2-A1B4-01A-11R-A12O-13	1004	1	1
	TCGA-E2-A1B5-01A-21R-A12O-13	984	0	0
	TCGA-E2-A1BC-01A-11R-A12O-13	501	0	0
	TCGA-E2-A1IF-01A-11R-A143-13	1138	0	0
	TCGA-E2-A1IG-01A-11R-A143-13	2140	0	0
	TCGA-E2-A1IK-01A-11R-A143-13	1800	0	0
	TCGA-E2-A1IL-01A-11R-A14C-13	118	0	1
	TCGA-E2-A1IN-01A-11R-A13P-13	675	0	1
	TCGA-E2-A1IU-01A-11R-A14C-13	337	0	0
	TCGA-E2-A1L6-01A-11R-A13P-13	1648	0	1
	TCGA-E2-A1L9-01A-11R-A13P-13	598	0	0
	TCGA-E9-A1NE-01A-21R-A14L-13	1088	0	1
	TCGA-E9-A1NF-01A-11R-A14C-13	1072	1	0
	TCGA-E9-A1NG-01A-21R-A14L-13	786	1	0
	TCGA-E9-A1NH-01A-11R-A14C-13	576	0	1
	TCGA-E9-A1NI-01A-11R-A14C-13	300	0	1
	TCGA-E9-A227-01A-11R-A156-13	975	0	1
	TCGA-E9-A54X-01A-11R-A25Z-13	727	0	1
	TCGA-E9-A54Y-01A-11R-A25Z-13	725	0	1
	TCGA-E9-A5FK-01A-11R-A27U-13	812	0	1
	TCGA-E9-A6HE-01A-11R-A31S-13	847	0	1
	TCGA-EW-A1IX-01A-12R-A143-13	1208	0	1
	TCGA-EW-A1IY-01A-11R-A13P-13	258	0	1
	TCGA-EW-A1IZ-01A-11R-A13P-13	554	0	1
	TCGA-EW-A1J1-01A-11R-A13P-13	575	0	1
	TCGA-EW-A1J2-01A-21R-A13P-13	403	0	0
	TCGA-EW-A1J5-01A-11R-A13P-13	477	0	0
	TCGA-EW-A1J6-01A-11R-A13P-13	875	0	1
	TCGA-EW-A1OX-01A-11R-A143-13	911	0	1
	TCGA-EW-A1OY-01A-11R-A143-13	908	0	0
	TCGA-EW-A1P3-01A-11R-A143-13	1611	0	1
	TCGA-EW-A1P5-01A-11R-A143-13	703	0	0
	TCGA-EW-A1P6-01A-11R-A143-13	562	0	1
	TCGA-EW-A1PA-01A-11R-A143-13	575	0	1
	TCGA-EW-A1PC-01B-11R-A21U-13	187	0	0
	TCGA-EW-A1PE-01A-11R-A143-13	320	0	0
	TCGA-EW-A1PF-01A-11R-A143-13	439	0	0
	TCGA-EW-A2FV-01A-11R-A17A-13	788	0	0
	TCGA-EW-A2FW-01A-11R-A17A-13	672	0	0
	TCGA-EW-A423-01A-11R-A24J-13	533	0	1
	TCGA-EW-A6SC-01A-12R-A32K-13	952	0	1
	TCGA-GI-A2C8-01A-11R-A16E-13	225	0	0
	TCGA-GM-A2DL-01A-11R-A18L-13	3519	0	1
	TCGA-GM-A2DM-01A-11R-A17X-13	3226	0	0
	TCGA-GM-A2DN-01A-11R-A17X-13	3091	0	0
	TCGA-GM-A2DO-01A-11R-A18L-13	2596	0	1
	TCGA-GM-A3NY-01A-11R-A21U-13	1162	0	0
	TCGA-GM-A3XG-01A-31R-A24J-13	1330	0	0
	TCGA-GM-A3XN-01A-12R-A22V-13	2019	0	0
	TCGA-GM-A5PX-01A-12R-A28I-13	551	0	0
	TCGA-HN-A2OB-01A-21R-A27U-13	1900	1	0
	TCGA-LD-A66U-01A-11R-A31S-13	646	0	1
	TCGA-LD-A7W6-01A-81R-A358-13	404	0	0
	TCGA-LL-A6FQ-01A-11R-A31S-13	80	0	1
	TCGA-LL-A7SZ-01A-32R-A358-13	594	0	0
	TCGA-MS-A51U-01A-31R-A25Z-13	681	0	0
	TCGA-OK-A5Q2-01A-11R-A27U-13	64	0	0
	TCGA-OL-A6VR-01A-32R-A33A-13	1220	0	0
	TCGA-PE-A5DE-01A-11R-A27U-13	2645	0	1
	TCGA-S3-A6ZG-01A-22R-A32K-13	562	0	0
	TCGA-W8-A86G-01A-21R-A36A-13	347	0	0
	TCGA-WT-AB44-01A-11R-A41G-13	883	0	0
	TCGA-XX-A899-01A-11R-A36A-13	467	0	0
	TCGA-XX-A89A-01A-11R-A36A-13	488	0	0
	TCGA-Z7-A8R5-01A-42R-A41G-13	3287	0	0
	TCGA-Z7-A8R6-01A-11R-A41G-13	3256	0	0
	TCGA-3C-AAAU-01A-11R-A41B-07	4047	0	3
	TCGA-5L-AAT0-01A-12R-A41B-07	1477	0	2
	TCGA-A1-A0SD-01A-11R-A115-07	437	0	2
	TCGA-A1-A0SE-01A-11R-A084-07	1321	0	3
	TCGA-A1-A0SF-01A-11R-A144-07	1463	0	2
	TCGA-A1-A0SG-01A-11R-A144-07	434	0	3
	TCGA-A1-A0SI-01A-11R-A144-07	635	0	3
	TCGA-A1-A0SQ-01A-21R-A144-07	554	0	2
	TCGA-A2-A04Y-01A-21R-A034-07	1099	0	2
	TCGA-A2-A0CK-01A-11R-A22K-07	4159	0	3
	TCGA-A2-A0CL-01A-11R-A115-07	3015	0	3
	TCGA-A2-A0CO-01A-13R-A22K-07	3492	1	2
	TCGA-A2-A0CR-01A-11R-A22K-07	3283	0	2
	TCGA-A2-A0CV-01A-31R-A115-07	3011	0	2
	TCGA-A2-A0CY-01A-12R-A034-07	1673	0	3
	TCGA-A2-A0CZ-01A-11R-A034-07	1616	0	2
	TCGA-A2-A0D3-01A-11R-A115-07	1873	0	2
	TCGA-A2-A0D4-01A-11R-A00Z-07	767	0	3
	TCGA-A2-A0EO-01A-11R-A034-07	2442	0	2
	TCGA-A2-A0ES-01A-11R-A115-07	2190	0	2
	TCGA-A2-A0EU-01A-22R-A056-07	1043	0	3
	TCGA-A2-A0EV-01A-11R-A034-07	968	0	3
	TCGA-A2-A0EW-01A-21R-A115-07	1884	1	2
	TCGA-A2-A0EX-01A-21R-A034-07	752	0	2
	TCGA-A2-A0SU-01A-11R-A084-07	1662	0	3
	TCGA-A2-A0T5-01A-21R-A084-07	531	0	3
	TCGA-A2-A0T6-01A-11R-A084-07	575	0	2
	TCGA-A2-A0T7-01A-21R-A084-07	631	0	3
	TCGA-A2-A0YH-01A-11R-A109-07	659	0	3
	TCGA-A2-A0YI-01A-31R-A10J-07	1505	0	2
	TCGA-A2-A0YL-01A-21R-A109-07	1474	0	2
	TCGA-A2-A1FV-01A-11R-A13Q-07	714	0	2
	TCGA-A2-A1FZ-01A-51R-A14D-07	683	0	2
	TCGA-A2-A1G4-01A-11R-A13Q-07	595	0	3
	TCGA-A2-A259-01A-11R-A16F-07	1596	0	2
	TCGA-A2-A25C-01A-11R-A169-07	523	0	3
	TCGA-A2-A3KD-01A-12R-A213-07	1206	0	3
	TCGA-A2-A4RW-01A-21R-A266-07	222	0	3
	TCGA-A2-A4RX-01A-11R-A266-07	742	0	3
	TCGA-A2-A4RY-01A-31R-A266-07	648	0	2
	TCGA-A2-A4S0-01A-21R-A266-07	706	0	2
	TCGA-A2-A4S2-01A-12R-A266-07	643	0	2
	TCGA-A2-A4S3-01A-21R-A266-07	666	0	3
	TCGA-A7-A0CJ-01A-21R-A00Z-07	931	0	3
	TCGA-A7-A0DB-01A-11R-A00Z-07	1007	0	2
	TCGA-A7-A13G-01B-04R-A22O-07	718	0	2
	TCGA-A7-A26E-01A-11R-A169-07	954	0	2
	TCGA-A7-A26J-01A-11R-A169-07	627	0	2
	TCGA-A7-A3IY-01A-21R-A21T-07	345	0	2
	TCGA-A7-A3J0-01A-11R-A213-07	313	0	3
	TCGA-A7-A3J1-01A-11R-A213-07	343	0	2
	TCGA-A7-A3RF-01A-11R-A22K-07	408	0	2
	TCGA-A7-A426-01A-22R-A24H-07	364	0	3
	TCGA-A7-A4SB-01A-21R-A266-07	418	0	3
	TCGA-A7-A56D-01A-11R-A27Q-07	448	0	3
	TCGA-A7-A5ZW-01A-12R-A29R-07	326	0	2
	TCGA-A7-A5ZX-01A-12R-A29R-07	336	0	2
	TCGA-A7-A6VX-01A-12R-A33J-07	317	0	3
	TCGA-A8-A06O-01A-11R-A00Z-07	396	0	3
	TCGA-A8-A06P-01A-11R-A00Z-07	396	0	2
	TCGA-A8-A06Q-01A-11R-A034-07	31	0	3
	TCGA-A8-A06Y-01A-21R-A00Z-07	791	0	2
	TCGA-A8-A06Z-01A-11R-A00Z-07	31	0	3
	TCGA-A8-A079-01A-21R-A00Z-07	274	0	3
	TCGA-A8-A07E-01A-11R-A034-07	608	0	3
	TCGA-A8-A07F-01A-11R-A00Z-07	577	0	3
	TCGA-A8-A07G-01A-11R-A034-07	577	0	2
	TCGA-A8-A07J-01A-11R-A00Z-07	365	0	2
	TCGA-A8-A07L-01A-11R-A00Z-07	975	0	3
	TCGA-A8-A07W-01A-11R-A00Z-07	304	0	3
	TCGA-A8-A07Z-01A-11R-A00Z-07	1371	0	3
	TCGA-A8-A082-01A-11R-A00Z-07	549	0	3
	TCGA-A8-A085-01A-11R-A00Z-07	1124	0	3
	TCGA-A8-A086-01A-11R-A00Z-07	396	0	3
	TCGA-A8-A08A-01A-11R-A32Y-07	30	0	3
	TCGA-A8-A08I-01A-11R-A00Z-07	365	0	3
	TCGA-A8-A08O-01A-21R-A056-07	943	0	3
	TCGA-A8-A08Z-01A-21R-A00Z-07	1217	0	2
	TCGA-A8-A092-01A-11R-A00Z-07	942	0	3
	TCGA-A8-A093-01A-11R-A00Z-07	546	0	3
	TCGA-A8-A095-01A-11R-A00Z-07	1277	0	3
	TCGA-A8-A09A-01A-11R-A00Z-07	304	0	2
	TCGA-A8-A09B-01A-11R-A00Z-07	365	0	3
	TCGA-A8-A09D-01A-11R-A00Z-07	1522	0	3
	TCGA-A8-A09K-01A-11R-A00Z-07	912	0	3
	TCGA-A8-A09M-01A-11R-A00Z-07	1006	0	3
	TCGA-A8-A09Q-01A-11R-A00Z-07	761	0	3
	TCGA-A8-A09R-01A-11R-A00Z-07	273	0	3
	TCGA-A8-A09T-01A-11R-A00Z-07	579	0	3
	TCGA-A8-A0A1-01A-11R-A00Z-07	365	0	2
	TCGA-A8-A0A2-01A-11R-A034-07	579	0	2
	TCGA-A8-A0A4-01A-11R-A00Z-07	396	0	3
	TCGA-A8-A0A6-01A-12R-A056-07	640	0	2
	TCGA-A8-A0A9-01A-11R-A00Z-07	822	0	3
	TCGA-A8-A0AD-01A-11R-A056-07	1157	0	3
	TCGA-AC-A2B8-01A-11R-A17B-07	677	0	2
	TCGA-AC-A3BB-01A-21R-A19W-07	987	0	2
	TCGA-AC-A3HN-01A-11R-A213-07	496	0	2
	TCGA-AC-A3OD-01B-06R-A22O-07	451	0	2
	TCGA-AC-A3W6-01A-12R-A22K-07	602	0	3
	TCGA-AC-A5XS-01A-11R-A29R-07	588	0	3
	TCGA-AC-A5XU-01A-11R-A28M-07	455	0	3
	TCGA-AC-A62Y-01A-11R-A29R-07	530	0	2
	TCGA-AC-A6NO-01A-12R-A33J-07	51	0	3
	TCGA-AC-A8OR-01A-21R-A41B-07	40	0	2
	TCGA-AN-A03Y-01A-21R-A00Z-07	10	0	3
	TCGA-AN-A046-01A-21R-A034-07	10	0	2
	TCGA-AN-A049-01A-21R-A00Z-07	19	0	3
	TCGA-AN-A04A-01A-21R-A034-07	90	0	3
	TCGA-AN-A0FF-01A-11R-A034-07	172	0	3
	TCGA-AN-A0FY-01A-11R-A034-07	10	0	3
	TCGA-AN-A0XL-01A-11R-A10J-07	163	0	3
	TCGA-AO-A03M-01B-11R-A10J-07	1866	0	3
	TCGA-AO-A03N-01B-11R-A10J-07	2031	0	2
	TCGA-AO-A03O-01A-11R-A00Z-07	2483	1	3
	TCGA-AO-A03R-01A-21R-A034-07	2091	0	3
	TCGA-AO-A03T-01A-21R-A034-07	2124	0	2
	TCGA-AO-A03V-01A-11R-A115-07	1351	0	3
	TCGA-AO-A0J7-01A-11R-A034-07	618	0	3
	TCGA-AO-A0J8-01A-21R-A034-07	680	0	2
	TCGA-AO-A0JA-01A-11R-A056-07	655	0	3
	TCGA-AO-A0JB-01A-11R-A32Y-07	1542	0	2
	TCGA-AO-A0JC-01A-11R-A056-07	1547	0	3
	TCGA-AO-A0JD-01A-11R-A056-07	2190	0	3
	TCGA-AO-A0JF-01A-11R-A056-07	1980	0	2
	TCGA-AO-A0JG-01A-31R-A084-07	798	0	2
	TCGA-AO-A0JJ-01A-11R-A056-07	1887	0	2
	TCGA-AO-A125-01A-11R-A10J-07	3456	0	2
	TCGA-AO-A126-01A-11R-A10J-07	3307	0	2
	TCGA-AO-A12A-01A-21R-A115-07	3112	0	2
	TCGA-AO-A12B-01A-11R-A10J-07	2989	0	2
	TCGA-AO-A12E-01A-11R-A10J-07	2142	0	3
	TCGA-AO-A12H-01A-11R-A115-07	1234	0	2
	TCGA-AO-A1KO-01A-31R-A13Q-07	622	0	2
	TCGA-AO-A1KP-01A-11R-A13Q-07	2953	0	3
	TCGA-AO-A1KQ-01A-11R-A13Q-07	1882	0	3
	TCGA-AQ-A1H3-01A-31R-A13Q-07	989	0	2
	TCGA-AQ-A54O-01A-11R-A266-07	1001	0	2
	TCGA-AQ-A7U7-01A-22R-A352-07	584	1	2
	TCGA-AR-A0U2-01A-11R-A109-07	2551	1	3
	TCGA-AR-A0U3-01A-11R-A109-07	4080	0	3
	TCGA-AR-A1AK-01A-21R-A12P-07	3159	0	3
	TCGA-AR-A1AL-01A-21R-A12P-07	2971	0	2
	TCGA-AR-A1AN-01A-11R-A12P-07	2920	0	2
	TCGA-AR-A1AS-01A-11R-A12P-07	1150	0	3
	TCGA-AR-A1AV-01A-21R-A12P-07	1864	0	2
	TCGA-AR-A24H-01A-11R-A169-07	4894	0	3
	TCGA-AR-A24M-01A-11R-A169-07	3660	0	2
	TCGA-AR-A24O-01A-11R-A169-07	3607	0	2
	TCGA-AR-A24R-01A-11R-A169-07	3430	0	3
	TCGA-AR-A24S-01A-11R-A169-07	2976	0	3
	TCGA-AR-A24V-01A-21R-A169-07	3203	0	2
	TCGA-AR-A24W-01A-11R-A169-07	1550	0	2
	TCGA-AR-A24Z-01A-11R-A169-07	3001	0	3
	TCGA-AR-A252-01A-11R-A169-07	2838	0	2
	TCGA-AR-A2LN-01A-21R-A18M-07	1161	0	2
	TCGA-AR-A2LQ-01A-22R-A18M-07	1233	0	2
	TCGA-B6-A401-01A-11R-A239-07	2596	0	3
	TCGA-B6-A40B-01A-11R-A239-07	3152	0	3
	TCGA-B6-A40C-01A-11R-A239-07	2164	0	3
	TCGA-BH-A0AY-01A-21R-A00Z-07	777	0	3
	TCGA-BH-A0AZ-01A-21R-A12P-07	1919	0	2
	TCGA-BH-A0B0-01A-21R-A115-07	2477	0	2
	TCGA-BH-A0B1-01A-12R-A056-07	1148	0	3
	TCGA-BH-A0B5-01A-11R-A12P-07	2136	0	3
	TCGA-BH-A0BA-01A-11R-A056-07	1132	0	3
	TCGA-BH-A0BC-01A-22R-A084-07	974	0	3
	TCGA-BH-A0BD-01A-11R-A034-07	554	0	3
	TCGA-BH-A0BF-01A-21R-A12P-07	1324	1	3
	TCGA-BH-A0BJ-01A-11R-A056-07	660	0	2
	TCGA-BH-A0BO-01A-23R-A12D-07	2197	0	2
	TCGA-BH-A0BP-01A-11R-A115-07	2296	1	3
	TCGA-BH-A0BR-01A-21R-A115-07	2330	0	3
	TCGA-BH-A0BT-01A-11R-A12P-07	2365	0	2
	TCGA-BH-A0BV-01A-11R-A00Z-07	1519	0	3
	TCGA-BH-A0BZ-01A-31R-A12P-07	2255	0	3
	TCGA-BH-A0C1-01B-11R-A12D-07	1411	1	3
	TCGA-BH-A0DE-01A-11R-A115-07	2372	0	2
	TCGA-BH-A0DH-01A-11R-A084-07	1156	0	3
	TCGA-BH-A0DI-01A-21R-A12P-07	912	0	2
	TCGA-BH-A0DK-01A-21R-A056-07	423	0	3
	TCGA-BH-A0DO-01B-11R-A12D-07	1644	0	2
	TCGA-BH-A0DP-01A-21R-A056-07	476	0	2
	TCGA-BH-A0DQ-01A-11R-A084-07	98	0	3
	TCGA-BH-A0DS-01A-11R-A056-07	78	0	2
	TCGA-BH-A0DT-01A-21R-A12D-07	2403	0	2
	TCGA-BH-A0DV-01A-21R-A12P-07	2064	0	2
	TCGA-BH-A0DX-01A-11R-A115-07	2156	0	3
	TCGA-BH-A0E2-01A-11R-A056-07	435	0	3
	TCGA-BH-A0E7-01A-11R-A034-07	1363	0	2
	TCGA-BH-A0E9-01B-11R-A115-07	2489	0	2
	TCGA-BH-A0EA-01A-11R-A115-07	991	1	2
	TCGA-BH-A0EI-01A-11R-A115-07	1926	0	2
	TCGA-BH-A0GY-01A-11R-A056-07	923	0	3
	TCGA-BH-A0H0-01A-11R-A056-07	461	0	3
	TCGA-BH-A0H6-01A-21R-A056-07	747	0	3
	TCGA-BH-A0H7-01A-13R-A056-07	702	0	3
	TCGA-BH-A0HF-01A-11R-A056-07	727	0	3
	TCGA-BH-A0HI-01A-11R-A084-07	620	0	2
	TCGA-BH-A0HO-01A-11R-A034-07	76	0	2
	TCGA-BH-A0HQ-01A-11R-A034-07	1121	0	2
	TCGA-BH-A0HU-01A-11R-A034-07	392	0	3
	TCGA-BH-A0HX-01A-21R-A056-07	829	0	3
	TCGA-BH-A0W4-01A-11R-A109-07	759	0	2
	TCGA-BH-A0W7-01A-11R-A115-07	1363	0	3
	TCGA-BH-A18F-01A-11R-A12D-07	1001	0	3
	TCGA-BH-A18J-01A-11R-A12D-07	612	1	3
	TCGA-BH-A18K-01A-11R-A12D-07	2763	1	2
	TCGA-BH-A18L-01A-32R-A12D-07	811	1	3
	TCGA-BH-A18N-01A-11R-A12D-07	1148	1	3
	TCGA-BH-A18S-01A-11R-A12D-07	2009	1	2
	TCGA-BH-A1EO-01A-11R-A137-07	2798	1	2
	TCGA-BH-A1ES-01A-11R-A137-07	3462	1	3
	TCGA-BH-A1ET-01A-11R-A137-07	2520	1	2
	TCGA-BH-A1EU-01A-11R-A137-07	1286	1	2
	TCGA-BH-A1EY-01A-11R-A13Q-07	538	1	2
	TCGA-BH-A1F5-01A-12R-A13Q-07	2712	1	2
	TCGA-BH-A1FB-01A-11R-A13Q-07	3669	1	2
	TCGA-BH-A1FG-01A-11R-A13Q-07	3736	1	3
	TCGA-BH-A201-01A-11R-A14M-07	856	0	2
	TCGA-BH-A28O-01A-11R-A22K-07	1120	0	2
	TCGA-BH-A28Q-01A-11R-A16F-07	1119	0	2
	TCGA-BH-A2L8-01A-11R-A18M-07	612	0	2
	TCGA-BH-A42V-01A-11R-A24H-07	635	0	2
	TCGA-BH-A5J0-01A-11R-A27Q-07	715	0	3
	TCGA-BH-A8FY-01A-11R-A36F-07	295	1	2
	TCGA-BH-A8G0-01A-11R-A352-07	662	0	2
	TCGA-BH-AB28-01A-31R-A41B-07	287	0	2
	TCGA-C8-A12N-01A-11R-A115-07	358	0	2
	TCGA-C8-A12O-01A-11R-A115-07	385	0	3
	TCGA-C8-A12U-01A-11R-A115-07	385	0	3
	TCGA-C8-A12W-01A-11R-A115-07	385	0	3
	TCGA-C8-A12X-01A-11R-A115-07	385	0	2
	TCGA-C8-A1HG-01A-11R-A137-07	345	0	3
	TCGA-C8-A1HI-01A-11R-A137-07	343	0	3
	TCGA-C8-A1HM-01A-12R-A137-07	375	0	3
	TCGA-C8-A1HO-01A-11R-A13Q-07	375	0	3
	TCGA-C8-A26V-01A-11R-A16F-07	616	0	3
	TCGA-C8-A26Z-01A-11R-A16F-07	470	0	3
	TCGA-C8-A273-01A-11R-A16F-07	513	0	3
	TCGA-C8-A274-01A-11R-A16F-07	508	0	3
	TCGA-C8-A27A-01A-11R-A169-07	747	0	3
	TCGA-C8-A8HQ-01A-11R-A36F-07	380	0	3
	TCGA-D8-A13Y-01A-11R-A115-07	1728	0	3
	TCGA-D8-A141-01A-11R-A115-07	626	0	2
	TCGA-D8-A146-01A-31R-A115-07	643	0	2
	TCGA-D8-A1J8-01A-11R-A13Q-07	431	0	3
	TCGA-D8-A1JC-01A-11R-A13Q-07	480	0	3
	TCGA-D8-A1JD-01A-11R-A13Q-07	552	0	3
	TCGA-D8-A1JE-01A-11R-A13Q-07	575	0	2
	TCGA-D8-A1JH-01A-11R-A13Q-07	426	0	2
	TCGA-D8-A1JI-01A-11R-A13Q-07	577	0	2
	TCGA-D8-A1JJ-01A-31R-A14M-07	611	0	3
	TCGA-D8-A1JP-01A-11R-A13Q-07	639	0	3
	TCGA-D8-A1JS-01A-11R-A13Q-07	371	0	2
	TCGA-D8-A1JU-01A-11R-A13Q-07	447	0	2
	TCGA-D8-A1X6-01A-11R-A14M-07	541	0	3
	TCGA-D8-A1X7-01A-11R-A14M-07	509	0	2
	TCGA-D8-A1XB-01A-11R-A14D-07	552	0	2
	TCGA-D8-A1XC-01A-11R-A14D-07	377	1	2
	TCGA-D8-A1XD-01A-11R-A14D-07	522	0	2
	TCGA-D8-A1XF-01A-11R-A14D-07	463	0	3
	TCGA-D8-A1XM-01A-21R-A14M-07	538	0	3
	TCGA-D8-A1XO-01A-11R-A14M-07	1682	0	2
	TCGA-D8-A1XR-01A-11R-A14M-07	482	0	3
	TCGA-D8-A1XU-01A-11R-A14M-07	395	0	2
	TCGA-D8-A1Y0-01A-11R-A14M-07	472	0	3
	TCGA-D8-A1Y1-01A-21R-A14M-07	302	1	3
	TCGA-D8-A27E-01A-11R-A16F-07	530	0	2
	TCGA-D8-A27I-01A-11R-A16F-07	439	0	2
	TCGA-D8-A27K-01A-11R-A16F-07	1461	0	2
	TCGA-D8-A27L-01A-11R-A16F-07	499	0	2
	TCGA-D8-A27P-01A-11R-A16F-07	49	0	2
	TCGA-D8-A27T-01A-11R-A16F-07	398	0	2
	TCGA-D8-A27V-01A-12R-A17B-07	381	0	2
	TCGA-D8-A3Z5-01A-41R-A24H-07	1015	0	2
	TCGA-D8-A3Z6-01A-11R-A239-07	563	0	2
	TCGA-D8-A4Z1-01A-21R-A266-07	659	0	2
	TCGA-D8-A73U-01A-11R-A33J-07	492	0	2
	TCGA-D8-A73X-01A-11R-A32P-07	767	0	2
	TCGA-E2-A108-01A-13R-A10J-07	837	0	3
	TCGA-E2-A10C-01A-21R-A10J-07	1220	0	3
	TCGA-E2-A14Q-01A-11R-A12D-07	1163	0	2
	TCGA-E2-A14T-01A-11R-A115-07	2311	0	3
	TCGA-E2-A14Z-01A-11R-A115-07	563	1	3
	TCGA-E2-A153-01A-12R-A12D-07	707	0	2
	TCGA-E2-A154-01A-11R-A115-07	591	0	3
	TCGA-E2-A156-01A-11R-A12D-07	726	0	3
	TCGA-E2-A15A-01A-11R-A12D-07	710	0	3
	TCGA-E2-A15F-01A-11R-A115-07	658	0	3
	TCGA-E2-A15G-01A-11R-A12D-07	554	0	2
	TCGA-E2-A15M-01A-11R-A12D-07	336	1	3
	TCGA-E2-A15P-01A-11R-A115-07	595	0	2
	TCGA-E2-A1B4-01A-11R-A12P-07	1004	1	2
	TCGA-E2-A1B5-01A-21R-A12P-07	984	0	2
	TCGA-E2-A1BC-01A-11R-A12P-07	501	0	2
	TCGA-E2-A1IF-01A-11R-A144-07	1138	0	3
	TCGA-E2-A1IG-01A-11R-A144-07	2140	0	2
	TCGA-E2-A1IK-01A-11R-A144-07	1800	0	2
	TCGA-E2-A1IL-01A-11R-A14D-07	118	0	2
	TCGA-E2-A1IN-01A-11R-A13Q-07	675	0	2
	TCGA-E2-A1IU-01A-11R-A14D-07	337	0	2
	TCGA-E2-A1L6-01A-11R-A13Q-07	1648	0	2
	TCGA-E2-A1L9-01A-11R-A13Q-07	598	0	2
	TCGA-E9-A1NE-01A-21R-A14M-07	1088	0	3
	TCGA-E9-A1NF-01A-11R-A14D-07	1072	1	2
	TCGA-E9-A1NG-01A-21R-A14M-07	786	1	2
	TCGA-E9-A1NH-01A-11R-A14D-07	576	0	2
	TCGA-E9-A1NI-01A-11R-A14D-07	300	0	3
	TCGA-E9-A227-01A-11R-A157-07	975	0	2
	TCGA-E9-A54X-01A-11R-A266-07	727	0	3
	TCGA-E9-A54Y-01A-11R-A466-07	725	0	3
	TCGA-E9-A5FK-01A-11R-A27Q-07	812	0	2
	TCGA-E9-A6HE-01A-11R-A31O-07	847	0	3
	TCGA-EW-A1IX-01A-12R-A144-07	1208	0	2
	TCGA-EW-A1IY-01A-11R-A13Q-07	258	0	2
	TCGA-EW-A1IZ-01A-11R-A13Q-07	554	0	3
	TCGA-EW-A1J1-01A-11R-A13Q-07	575	0	2
	TCGA-EW-A1J2-01A-21R-A13Q-07	403	0	2
	TCGA-EW-A1J5-01A-11R-A13Q-07	477	0	3
	TCGA-EW-A1J6-01A-11R-A13Q-07	875	0	2
	TCGA-EW-A1OX-01A-11R-A144-07	911	0	3
	TCGA-EW-A1OY-01A-11R-A144-07	908	0	3
	TCGA-EW-A1P3-01A-11R-A144-07	1611	0	3
	TCGA-EW-A1P5-01A-11R-A144-07	703	0	3
	TCGA-EW-A1P6-01A-11R-A144-07	562	0	3
	TCGA-EW-A1PA-01A-11R-A144-07	575	0	3
	TCGA-EW-A1PC-01B-11R-A21T-07	187	0	3
	TCGA-EW-A1PE-01A-11R-A144-07	320	0	2
	TCGA-EW-A1PF-01A-11R-A144-07	439	0	2
	TCGA-EW-A2FV-01A-11R-A17B-07	788	0	3
	TCGA-EW-A2FW-01A-11R-A17B-07	672	0	3
	TCGA-EW-A423-01A-11R-A24H-07	533	0	2
	TCGA-EW-A6SC-01A-12R-A32P-07	952	0	3
	TCGA-GI-A2C8-01A-11R-A16F-07	225	0	2
	TCGA-GM-A2DL-01A-11R-A18M-07	3519	0	3
	TCGA-GM-A2DM-01A-11R-A180-07	3226	0	2
	TCGA-GM-A2DN-01A-11R-A180-07	3091	0	3
	TCGA-GM-A2DO-01A-11R-A18M-07	2596	0	3
	TCGA-GM-A3NY-01A-11R-A21T-07	1162	0	2
	TCGA-GM-A3XG-01A-31R-A24H-07	1330	0	2
	TCGA-GM-A3XN-01A-12R-A22U-07	2019	0	2
	TCGA-GM-A5PX-01A-12R-A28M-07	551	0	2
	TCGA-HN-A2OB-01A-21R-A27Q-07	1900	1	2
	TCGA-LD-A66U-01A-11R-A31O-07	646	0	2
	TCGA-LD-A7W6-01A-81R-A352-07	404	0	3
	TCGA-LL-A6FQ-01A-11R-A31O-07	80	0	3
	TCGA-LL-A7SZ-01A-32R-A352-07	594	0	3
	TCGA-MS-A51U-01A-31R-A266-07	681	0	2
	TCGA-OK-A5Q2-01A-11R-A27Q-07	64	0	3
	TCGA-OL-A6VR-01A-32R-A33J-07	1220	0	2
	TCGA-PE-A5DE-01A-11R-A27Q-07	2645	0	3
	TCGA-S3-A6ZG-01A-22R-A32P-07	562	0	3
	TCGA-W8-A86G-01A-21R-A36F-07	347	0	2
	TCGA-WT-AB44-01A-11R-A41B-07	883	0	2
	TCGA-XX-A899-01A-11R-A36F-07	467	0	2
	TCGA-XX-A89A-01A-11R-A36F-07	488	0	2
	TCGA-Z7-A8R5-01A-42R-A41B-07	3287	0	2
	TCGA-Z7-A8R6-01A-11R-A41B-07	3256	0	3
hsa-miR-183-5p	TCGA-3C-AAAU-01A-11R-A41G-13	4047	0	1
	TCGA-5L-AAT0-01A-12R-A41G-13	1477	0	1
	TCGA-A1-A0SD-01A-11R-A114-13	437	0	1
	TCGA-A1-A0SE-01A-11R-A085-13	1321	0	1
	TCGA-A1-A0SF-01A-11R-A143-13	1463	0	1
	TCGA-A1-A0SG-01A-11R-A143-13	434	0	1
	TCGA-A1-A0SI-01A-11R-A143-13	635	0	0
	TCGA-A1-A0SQ-01A-21R-A143-13	554	0	1
	TCGA-A2-A04Y-01A-21R-A035-13	1099	0	1
	TCGA-A2-A0CK-01A-11R-A22I-13	4159	0	0
	TCGA-A2-A0CL-01A-11R-A114-13	3015	0	0
	TCGA-A2-A0CO-01A-13R-A22I-13	3492	1	0
	TCGA-A2-A0CR-01A-11R-A22I-13	3283	0	0
	TCGA-A2-A0CV-01A-31R-A114-13	3011	0	0
	TCGA-A2-A0CY-01A-12R-A035-13	1673	0	1
	TCGA-A2-A0CZ-01A-11R-A035-13	1616	0	0
	TCGA-A2-A0D3-01A-11R-A114-13	1873	0	1
	TCGA-A2-A0D4-01A-11R-A038-13	767	0	1
	TCGA-A2-A0EO-01A-11R-A035-13	2442	0	0
	TCGA-A2-A0ES-01A-11R-A114-13	2190	0	0
	TCGA-A2-A0EU-01A-22R-A057-13	1043	0	0
	TCGA-A2-A0EV-01A-11R-A035-13	968	0	0
	TCGA-A2-A0EW-01A-21R-A114-13	1884	1	0
	TCGA-A2-A0EX-01A-21R-A035-13	752	0	0
	TCGA-A2-A0SU-01A-11R-A085-13	1662	0	0
	TCGA-A2-A0T5-01A-21R-A085-13	531	0	0
	TCGA-A2-A0T6-01A-11R-A085-13	575	0	1
	TCGA-A2-A0T7-01A-21R-A085-13	631	0	0
	TCGA-A2-A0YH-01A-11R-A108-13	659	0	0
	TCGA-A2-A0YI-01A-31R-A10I-13	1505	0	0
	TCGA-A2-A0YL-01A-21R-A108-13	1474	0	1
	TCGA-A2-A1FV-01A-11R-A13P-13	714	0	1
	TCGA-A2-A1FZ-01A-51R-A14C-13	683	0	1
	TCGA-A2-A1G4-01A-11R-A13P-13	595	0	1
	TCGA-A2-A259-01A-11R-A16E-13	1596	0	0
	TCGA-A2-A25C-01A-11R-A168-13	523	0	1
	TCGA-A2-A3KD-01A-12R-A214-13	1206	0	0
	TCGA-A2-A4RW-01A-21R-A25Z-13	222	0	1
	TCGA-A2-A4RX-01A-11R-A25Z-13	742	0	0
	TCGA-A2-A4RY-01A-31R-A25Z-13	648	0	0
	TCGA-A2-A4S0-01A-21R-A25Z-13	706	0	1
	TCGA-A2-A4S2-01A-12R-A25Z-13	643	0	0
	TCGA-A2-A4S3-01A-21R-A25Z-13	666	0	0
	TCGA-A7-A0CJ-01A-21R-A010-13	931	0	1
	TCGA-A7-A0DB-01A-11R-A010-13	1007	0	1
	TCGA-A7-A13G-01A-11R-A13P-13	718	0	0
	TCGA-A7-A26E-01A-11R-A168-13	954	0	1
	TCGA-A7-A26J-01A-11R-A168-13	627	0	0
	TCGA-A7-A3IY-01A-21R-A21U-13	345	0	0
	TCGA-A7-A3J0-01A-11R-A214-13	313	0	0
	TCGA-A7-A3J1-01A-11R-A214-13	343	0	0
	TCGA-A7-A3RF-01A-11R-A22I-13	408	0	0
	TCGA-A7-A426-01A-22R-A24J-13	364	0	0
	TCGA-A7-A4SB-01A-21R-A25Z-13	418	0	1
	TCGA-A7-A56D-01A-11R-A27U-13	448	0	0
	TCGA-A7-A5ZW-01A-12R-A29V-13	326	0	0
	TCGA-A7-A5ZX-01A-12R-A29V-13	336	0	1
	TCGA-A7-A6VX-01A-12R-A33A-13	317	0	0
	TCGA-A8-A06O-01A-11R-A010-13	396	0	1
	TCGA-A8-A06P-01A-11R-A010-13	396	0	1
	TCGA-A8-A06Q-01A-11R-A035-13	31	0	1
	TCGA-A8-A06Y-01A-21R-A010-13	791	0	0
	TCGA-A8-A06Z-01A-11R-A010-13	31	0	1
	TCGA-A8-A079-01A-21R-A010-13	274	0	1
	TCGA-A8-A07E-01A-11R-A035-13	608	0	1
	TCGA-A8-A07F-01A-11R-A038-13	577	0	1
	TCGA-A8-A07G-01A-11R-A035-13	577	0	0
	TCGA-A8-A07J-01A-21R-A057-13	365	0	0
	TCGA-A8-A07L-01A-11R-A010-13	975	0	1
	TCGA-A8-A07W-01A-11R-A010-13	304	0	1
	TCGA-A8-A07Z-01A-11R-A010-13	1371	0	0
	TCGA-A8-A082-01A-11R-A010-13	549	0	1
	TCGA-A8-A085-01A-11R-A010-13	1124	0	0
	TCGA-A8-A086-01A-11R-A010-13	396	0	1
	TCGA-A8-A08A-01A-11R-A010-13	30	0	0
	TCGA-A8-A08I-01A-11R-A010-13	365	0	1
	TCGA-A8-A08O-01A-21R-A057-13	943	0	1
	TCGA-A8-A08Z-01A-21R-A010-13	1217	0	1
	TCGA-A8-A092-01A-11R-A010-13	942	0	1
	TCGA-A8-A093-01A-11R-A010-13	546	0	1
	TCGA-A8-A095-01A-11R-A010-13	1277	0	0
	TCGA-A8-A09A-01A-11R-A038-13	304	0	1
	TCGA-A8-A09B-01A-11R-A010-13	365	0	1
	TCGA-A8-A09D-01A-11R-A010-13	1522	0	1
	TCGA-A8-A09K-01A-11R-A010-13	912	0	1
	TCGA-A8-A09M-01A-11R-A010-13	1006	0	1
	TCGA-A8-A09Q-01A-11R-A010-13	761	0	1
	TCGA-A8-A09R-01A-11R-A010-13	273	0	0
	TCGA-A8-A09T-01A-11R-A010-13	579	0	1
	TCGA-A8-A0A1-01A-11R-A010-13	365	0	0
	TCGA-A8-A0A2-01A-11R-A035-13	579	0	0
	TCGA-A8-A0A4-01A-11R-A010-13	396	0	0
	TCGA-A8-A0A6-01A-12R-A057-13	640	0	1
	TCGA-A8-A0A9-01A-11R-A010-13	822	0	0
	TCGA-A8-A0AD-01A-11R-A057-13	1157	0	1
	TCGA-AC-A2B8-01A-11R-A17A-13	677	0	0
	TCGA-AC-A3BB-01A-21R-A19V-13	987	0	1
	TCGA-AC-A3HN-01A-11R-A214-13	496	0	0
	TCGA-AC-A3OD-01A-11R-A21U-13	451	0	1
	TCGA-AC-A3W6-01A-12R-A22I-13	602	0	1
	TCGA-AC-A5XS-01A-11R-A29V-13	588	0	1
	TCGA-AC-A5XU-01A-11R-A28I-13	455	0	1
	TCGA-AC-A62Y-01A-11R-A29V-13	530	0	0
	TCGA-AC-A6NO-01A-12R-A33A-13	51	0	1
	TCGA-AC-A8OR-01A-21R-A41G-13	40	0	0
	TCGA-AN-A03Y-01A-21R-A010-13	10	0	1
	TCGA-AN-A046-01A-21R-A035-13	10	0	1
	TCGA-AN-A049-01A-21R-A010-13	19	0	0
	TCGA-AN-A04A-01A-21R-A035-13	90	0	1
	TCGA-AN-A0FF-01A-11R-A035-13	172	0	1
	TCGA-AN-A0FY-01A-11R-A035-13	10	0	0
	TCGA-AN-A0XL-01A-11R-A10I-13	163	0	1
	TCGA-AO-A03M-01B-11R-A10I-13	1866	0	1
	TCGA-AO-A03N-01B-11R-A10I-13	2031	0	1
	TCGA-AO-A03O-01A-11R-A010-13	2483	1	1
	TCGA-AO-A03R-01A-21R-A035-13	2091	0	0
	TCGA-AO-A03T-01A-21R-A035-13	2124	0	0
	TCGA-AO-A03V-01A-11R-A114-13	1351	0	1
	TCGA-AO-A0J7-01A-11R-A035-13	618	0	1
	TCGA-AO-A0J8-01A-21R-A035-13	680	0	1
	TCGA-AO-A0JA-01A-11R-A057-13	655	0	1
	TCGA-AO-A0JB-01A-11R-A057-13	1542	0	1
	TCGA-AO-A0JC-01A-11R-A057-13	1547	0	0
	TCGA-AO-A0JD-01A-11R-A057-13	2190	0	1
	TCGA-AO-A0JF-01A-11R-A057-13	1980	0	0
	TCGA-AO-A0JG-01A-31R-A085-13	798	0	1
	TCGA-AO-A0JJ-01A-11R-A057-13	1887	0	0
	TCGA-AO-A125-01A-11R-A10I-13	3456	0	1
	TCGA-AO-A126-01A-11R-A10I-13	3307	0	0
	TCGA-AO-A12A-01A-21R-A114-13	3112	0	0
	TCGA-AO-A12B-01A-11R-A10I-13	2989	0	0
	TCGA-AO-A12E-01A-11R-A10I-13	2142	0	1
	TCGA-AO-A12H-01A-11R-A114-13	1234	0	0
	TCGA-AO-A1KO-01A-31R-A13P-13	622	0	0
	TCGA-AO-A1KP-01A-11R-A13P-13	2953	0	0
	TCGA-AO-A1KQ-01A-11R-A13P-13	1882	0	1
	TCGA-AQ-A1H3-01A-31R-A13P-13	989	0	1
	TCGA-AQ-A54O-01A-11R-A25Z-13	1001	0	1
	TCGA-AQ-A7U7-01A-22R-A358-13	584	1	0
	TCGA-AR-A0U2-01A-11R-A108-13	2551	1	1
	TCGA-AR-A0U3-01A-11R-A108-13	4080	0	1
	TCGA-AR-A1AK-01A-21R-A12O-13	3159	0	0
	TCGA-AR-A1AL-01A-21R-A12O-13	2971	0	0
	TCGA-AR-A1AN-01A-11R-A12O-13	2920	0	0
	TCGA-AR-A1AS-01A-11R-A12O-13	1150	0	1
	TCGA-AR-A1AV-01A-21R-A12O-13	1864	0	1
	TCGA-AR-A24H-01A-11R-A168-13	4894	0	0
	TCGA-AR-A24M-01A-11R-A168-13	3660	0	0
	TCGA-AR-A24O-01A-11R-A168-13	3607	0	0
	TCGA-AR-A24R-01A-11R-A168-13	3430	0	1
	TCGA-AR-A24S-01A-11R-A168-13	2976	0	1
	TCGA-AR-A24V-01A-21R-A168-13	3203	0	0
	TCGA-AR-A24W-01A-11R-A168-13	1550	0	0
	TCGA-AR-A24Z-01A-11R-A168-13	3001	0	1
	TCGA-AR-A252-01A-11R-A168-13	2838	0	1
	TCGA-AR-A2LN-01A-21R-A18L-13	1161	0	0
	TCGA-AR-A2LQ-01A-22R-A18L-13	1233	0	0
	TCGA-B6-A401-01A-11R-A23A-13	2596	0	0
	TCGA-B6-A40B-01A-11R-A23A-13	3152	0	1
	TCGA-B6-A40C-01A-11R-A23A-13	2164	0	0
	TCGA-BH-A0AY-01A-21R-A010-13	777	0	1
	TCGA-BH-A0AZ-01A-21R-A12O-13	1919	0	0
	TCGA-BH-A0B0-01A-21R-A114-13	2477	0	0
	TCGA-BH-A0B1-01A-12R-A057-13	1148	0	1
	TCGA-BH-A0B5-01A-11R-A12O-13	2136	0	0
	TCGA-BH-A0BA-01A-11R-A057-13	1132	0	0
	TCGA-BH-A0BC-01A-22R-A085-13	974	0	1
	TCGA-BH-A0BD-01A-11R-A035-13	554	0	0
	TCGA-BH-A0BF-01A-21R-A12O-13	1324	1	0
	TCGA-BH-A0BJ-01A-11R-A057-13	660	0	1
	TCGA-BH-A0BO-01A-23R-A12C-13	2197	0	0
	TCGA-BH-A0BP-01A-11R-A114-13	2296	1	0
	TCGA-BH-A0BR-01A-21R-A114-13	2330	0	1
	TCGA-BH-A0BT-01A-11R-A12O-13	2365	0	1
	TCGA-BH-A0BV-01A-11R-A010-13	1519	0	1
	TCGA-BH-A0BZ-01A-31R-A12O-13	2255	0	0
	TCGA-BH-A0C1-01B-11R-A12C-13	1411	1	1
	TCGA-BH-A0DE-01A-11R-A114-13	2372	0	0
	TCGA-BH-A0DH-01A-11R-A085-13	1156	0	1
	TCGA-BH-A0DI-01A-21R-A12O-13	912	0	1
	TCGA-BH-A0DK-01A-21R-A057-13	423	0	1
	TCGA-BH-A0DO-01B-11R-A12C-13	1644	0	0
	TCGA-BH-A0DP-01A-21R-A057-13	476	0	0
	TCGA-BH-A0DQ-01A-11R-A085-13	98	0	1
	TCGA-BH-A0DS-01A-11R-A057-13	78	0	1
	TCGA-BH-A0DT-01A-21R-A12C-13	2403	0	1
	TCGA-BH-A0DV-01A-21R-A12O-13	2064	0	0
	TCGA-BH-A0DX-01A-11R-A114-13	2156	0	0
	TCGA-BH-A0E2-01A-11R-A057-13	435	0	0
	TCGA-BH-A0E7-01A-11R-A035-13	1363	0	1
	TCGA-BH-A0E9-01B-11R-A114-13	2489	0	0
	TCGA-BH-A0EA-01A-11R-A114-13	991	1	0
	TCGA-BH-A0EI-01A-11R-A114-13	1926	0	0
	TCGA-BH-A0GY-01A-11R-A057-13	923	0	1
	TCGA-BH-A0H0-01A-11R-A057-13	461	0	0
	TCGA-BH-A0H6-01A-21R-A057-13	747	0	1
	TCGA-BH-A0H7-01A-13R-A057-13	702	0	1
	TCGA-BH-A0HF-01A-11R-A057-13	727	0	0
	TCGA-BH-A0HI-01A-11R-A085-13	620	0	0
	TCGA-BH-A0HO-01A-11R-A035-13	76	0	0
	TCGA-BH-A0HQ-01A-11R-A035-13	1121	0	1
	TCGA-BH-A0HU-01A-11R-A035-13	392	0	1
	TCGA-BH-A0HX-01A-21R-A057-13	829	0	0
	TCGA-BH-A0W4-01A-11R-A108-13	759	0	1
	TCGA-BH-A0W7-01A-11R-A114-13	1363	0	0
	TCGA-BH-A18F-01A-11R-A12C-13	1001	0	1
	TCGA-BH-A18J-01A-11R-A12C-13	612	1	1
	TCGA-BH-A18K-01A-11R-A12C-13	2763	1	1
	TCGA-BH-A18L-01A-32R-A12C-13	811	1	0
	TCGA-BH-A18N-01A-11R-A12C-13	1148	1	0
	TCGA-BH-A18S-01A-11R-A12C-13	2009	1	1
	TCGA-BH-A1EO-01A-11R-A136-13	2798	1	0
	TCGA-BH-A1ES-01A-11R-A136-13	3462	1	1
	TCGA-BH-A1ET-01A-11R-A136-13	2520	1	1
	TCGA-BH-A1EU-01A-11R-A136-13	1286	1	1
	TCGA-BH-A1EY-01A-11R-A13P-13	538	1	1
	TCGA-BH-A1F5-01A-12R-A13P-13	2712	1	1
	TCGA-BH-A1FB-01A-11R-A13P-13	3669	1	0
	TCGA-BH-A1FG-01A-11R-A13P-13	3736	1	0
	TCGA-BH-A201-01A-11R-A14L-13	856	0	0
	TCGA-BH-A28O-01A-11R-A22I-13	1120	0	0
	TCGA-BH-A28Q-01A-11R-A16E-13	1119	0	1
	TCGA-BH-A2L8-01A-11R-A18L-13	612	0	0
	TCGA-BH-A42V-01A-11R-A24J-13	635	0	0
	TCGA-BH-A5J0-01A-11R-A27U-13	715	0	0
	TCGA-BH-A8FY-01A-11R-A36A-13	295	1	1
	TCGA-BH-A8G0-01A-11R-A358-13	662	0	0
	TCGA-BH-AB28-01A-31R-A41G-13	287	0	0
	TCGA-C8-A12N-01A-11R-A114-13	358	0	1
	TCGA-C8-A12O-01A-11R-A114-13	385	0	0
	TCGA-C8-A12U-01A-11R-A114-13	385	0	1
	TCGA-C8-A12W-01A-11R-A114-13	385	0	0
	TCGA-C8-A12X-01A-11R-A114-13	385	0	1
	TCGA-C8-A1HG-01A-11R-A136-13	345	0	0
	TCGA-C8-A1HI-01A-11R-A136-13	343	0	0
	TCGA-C8-A1HM-01A-12R-A136-13	375	0	0
	TCGA-C8-A1HO-01A-11R-A13P-13	375	0	1
	TCGA-C8-A26V-01A-11R-A16E-13	616	0	1
	TCGA-C8-A26Z-01A-11R-A16E-13	470	0	1
	TCGA-C8-A273-01A-11R-A16E-13	513	0	1
	TCGA-C8-A274-01A-11R-A16E-13	508	0	1
	TCGA-C8-A27A-01A-11R-A168-13	747	0	1
	TCGA-C8-A8HQ-01A-11R-A36A-13	380	0	0
	TCGA-D8-A13Y-01A-11R-A114-13	1728	0	1
	TCGA-D8-A141-01A-11R-A114-13	626	0	0
	TCGA-D8-A146-01A-31R-A114-13	643	0	1
	TCGA-D8-A1J8-01A-11R-A13P-13	431	0	1
	TCGA-D8-A1JC-01A-11R-A13P-13	480	0	1
	TCGA-D8-A1JD-01A-11R-A13P-13	552	0	1
	TCGA-D8-A1JE-01A-11R-A13P-13	575	0	0
	TCGA-D8-A1JH-01A-11R-A13P-13	426	0	0
	TCGA-D8-A1JI-01A-11R-A13P-13	577	0	1
	TCGA-D8-A1JJ-01A-31R-A14L-13	611	0	1
	TCGA-D8-A1JP-01A-11R-A13P-13	639	0	1
	TCGA-D8-A1JS-01A-11R-A13P-13	371	0	0
	TCGA-D8-A1JU-01A-11R-A13P-13	447	0	0
	TCGA-D8-A1X6-01A-11R-A14L-13	541	0	0
	TCGA-D8-A1X7-01A-11R-A14L-13	509	0	0
	TCGA-D8-A1XB-01A-11R-A14C-13	552	0	0
	TCGA-D8-A1XC-01A-11R-A14C-13	377	1	1
	TCGA-D8-A1XD-01A-11R-A14C-13	522	0	1
	TCGA-D8-A1XF-01A-11R-A14C-13	463	0	1
	TCGA-D8-A1XM-01A-21R-A14L-13	538	0	0
	TCGA-D8-A1XO-01A-11R-A14L-13	1682	0	0
	TCGA-D8-A1XR-01A-11R-A14L-13	482	0	0
	TCGA-D8-A1XU-01A-11R-A14L-13	395	0	0
	TCGA-D8-A1Y0-01A-11R-A14L-13	472	0	1
	TCGA-D8-A1Y1-01A-21R-A14L-13	302	1	1
	TCGA-D8-A27E-01A-11R-A16E-13	530	0	1
	TCGA-D8-A27I-01A-11R-A16E-13	439	0	1
	TCGA-D8-A27K-01A-11R-A16E-13	1461	0	1
	TCGA-D8-A27L-01A-11R-A16E-13	499	0	1
	TCGA-D8-A27P-01A-11R-A16E-13	49	0	0
	TCGA-D8-A27T-01A-11R-A16E-13	398	0	1
	TCGA-D8-A27V-01A-12R-A17A-13	381	0	0
	TCGA-D8-A3Z5-01A-41R-A24J-13	1015	0	1
	TCGA-D8-A3Z6-01A-11R-A23A-13	563	0	1
	TCGA-D8-A4Z1-01A-21R-A25Z-13	659	0	0
	TCGA-D8-A73U-01A-11R-A33A-13	492	0	0
	TCGA-D8-A73X-01A-11R-A32K-13	767	0	0
	TCGA-E2-A108-01A-13R-A10I-13	837	0	0
	TCGA-E2-A10C-01A-21R-A10I-13	1220	0	1
	TCGA-E2-A14Q-01A-11R-A12C-13	1163	0	1
	TCGA-E2-A14T-01A-11R-A114-13	2311	0	1
	TCGA-E2-A14Z-01A-11R-A114-13	563	1	0
	TCGA-E2-A153-01A-12R-A12C-13	707	0	0
	TCGA-E2-A154-01A-11R-A114-13	591	0	0
	TCGA-E2-A156-01A-11R-A12C-13	726	0	1
	TCGA-E2-A15A-01A-11R-A12C-13	710	0	1
	TCGA-E2-A15F-01A-11R-A114-13	658	0	1
	TCGA-E2-A15G-01A-11R-A12C-13	554	0	1
	TCGA-E2-A15M-01A-11R-A12C-13	336	1	0
	TCGA-E2-A15P-01A-11R-A114-13	595	0	0
	TCGA-E2-A1B4-01A-11R-A12O-13	1004	1	1
	TCGA-E2-A1B5-01A-21R-A12O-13	984	0	0
	TCGA-E2-A1BC-01A-11R-A12O-13	501	0	0
	TCGA-E2-A1IF-01A-11R-A143-13	1138	0	0
	TCGA-E2-A1IG-01A-11R-A143-13	2140	0	0
	TCGA-E2-A1IK-01A-11R-A143-13	1800	0	0
	TCGA-E2-A1IL-01A-11R-A14C-13	118	0	1
	TCGA-E2-A1IN-01A-11R-A13P-13	675	0	1
	TCGA-E2-A1IU-01A-11R-A14C-13	337	0	0
	TCGA-E2-A1L6-01A-11R-A13P-13	1648	0	1
	TCGA-E2-A1L9-01A-11R-A13P-13	598	0	0
	TCGA-E9-A1NE-01A-21R-A14L-13	1088	0	1
	TCGA-E9-A1NF-01A-11R-A14C-13	1072	1	0
	TCGA-E9-A1NG-01A-21R-A14L-13	786	1	0
	TCGA-E9-A1NH-01A-11R-A14C-13	576	0	1
	TCGA-E9-A1NI-01A-11R-A14C-13	300	0	1
	TCGA-E9-A227-01A-11R-A156-13	975	0	1
	TCGA-E9-A54X-01A-11R-A25Z-13	727	0	1
	TCGA-E9-A54Y-01A-11R-A25Z-13	725	0	1
	TCGA-E9-A5FK-01A-11R-A27U-13	812	0	1
	TCGA-E9-A6HE-01A-11R-A31S-13	847	0	1
	TCGA-EW-A1IX-01A-12R-A143-13	1208	0	1
	TCGA-EW-A1IY-01A-11R-A13P-13	258	0	1
	TCGA-EW-A1IZ-01A-11R-A13P-13	554	0	1
	TCGA-EW-A1J1-01A-11R-A13P-13	575	0	1
	TCGA-EW-A1J2-01A-21R-A13P-13	403	0	0
	TCGA-EW-A1J5-01A-11R-A13P-13	477	0	0
	TCGA-EW-A1J6-01A-11R-A13P-13	875	0	1
	TCGA-EW-A1OX-01A-11R-A143-13	911	0	1
	TCGA-EW-A1OY-01A-11R-A143-13	908	0	0
	TCGA-EW-A1P3-01A-11R-A143-13	1611	0	1
	TCGA-EW-A1P5-01A-11R-A143-13	703	0	0
	TCGA-EW-A1P6-01A-11R-A143-13	562	0	1
	TCGA-EW-A1PA-01A-11R-A143-13	575	0	1
	TCGA-EW-A1PC-01B-11R-A21U-13	187	0	0
	TCGA-EW-A1PE-01A-11R-A143-13	320	0	0
	TCGA-EW-A1PF-01A-11R-A143-13	439	0	0
	TCGA-EW-A2FV-01A-11R-A17A-13	788	0	0
	TCGA-EW-A2FW-01A-11R-A17A-13	672	0	0
	TCGA-EW-A423-01A-11R-A24J-13	533	0	1
	TCGA-EW-A6SC-01A-12R-A32K-13	952	0	1
	TCGA-GI-A2C8-01A-11R-A16E-13	225	0	0
	TCGA-GM-A2DL-01A-11R-A18L-13	3519	0	1
	TCGA-GM-A2DM-01A-11R-A17X-13	3226	0	0
	TCGA-GM-A2DN-01A-11R-A17X-13	3091	0	0
	TCGA-GM-A2DO-01A-11R-A18L-13	2596	0	1
	TCGA-GM-A3NY-01A-11R-A21U-13	1162	0	0
	TCGA-GM-A3XG-01A-31R-A24J-13	1330	0	0
	TCGA-GM-A3XN-01A-12R-A22V-13	2019	0	0
	TCGA-GM-A5PX-01A-12R-A28I-13	551	0	0
	TCGA-HN-A2OB-01A-21R-A27U-13	1900	1	0
	TCGA-LD-A66U-01A-11R-A31S-13	646	0	1
	TCGA-LD-A7W6-01A-81R-A358-13	404	0	0
	TCGA-LL-A6FQ-01A-11R-A31S-13	80	0	1
	TCGA-LL-A7SZ-01A-32R-A358-13	594	0	0
	TCGA-MS-A51U-01A-31R-A25Z-13	681	0	0
	TCGA-OK-A5Q2-01A-11R-A27U-13	64	0	0
	TCGA-OL-A6VR-01A-32R-A33A-13	1220	0	0
	TCGA-PE-A5DE-01A-11R-A27U-13	2645	0	1
	TCGA-S3-A6ZG-01A-22R-A32K-13	562	0	0
	TCGA-W8-A86G-01A-21R-A36A-13	347	0	0
	TCGA-WT-AB44-01A-11R-A41G-13	883	0	0
	TCGA-XX-A899-01A-11R-A36A-13	467	0	0
	TCGA-XX-A89A-01A-11R-A36A-13	488	0	0
	TCGA-Z7-A8R5-01A-42R-A41G-13	3287	0	0
	TCGA-Z7-A8R6-01A-11R-A41G-13	3256	0	0
PLK1	TCGA-3C-AAAU-01A-11R-A41B-07	4047	0	1
	TCGA-5L-AAT0-01A-12R-A41B-07	1477	0	0
	TCGA-A1-A0SD-01A-11R-A115-07	437	0	0
	TCGA-A1-A0SE-01A-11R-A084-07	1321	0	1
	TCGA-A1-A0SF-01A-11R-A144-07	1463	0	0
	TCGA-A1-A0SG-01A-11R-A144-07	434	0	1
	TCGA-A1-A0SI-01A-11R-A144-07	635	0	1
	TCGA-A1-A0SQ-01A-21R-A144-07	554	0	0
	TCGA-A2-A04Y-01A-21R-A034-07	1099	0	0
	TCGA-A2-A0CK-01A-11R-A22K-07	4159	0	1
	TCGA-A2-A0CL-01A-11R-A115-07	3015	0	1
	TCGA-A2-A0CO-01A-13R-A22K-07	3492	1	0
	TCGA-A2-A0CR-01A-11R-A22K-07	3283	0	0
	TCGA-A2-A0CV-01A-31R-A115-07	3011	0	0
	TCGA-A2-A0CY-01A-12R-A034-07	1673	0	1
	TCGA-A2-A0CZ-01A-11R-A034-07	1616	0	0
	TCGA-A2-A0D3-01A-11R-A115-07	1873	0	0
	TCGA-A2-A0D4-01A-11R-A00Z-07	767	0	1
	TCGA-A2-A0EO-01A-11R-A034-07	2442	0	0
	TCGA-A2-A0ES-01A-11R-A115-07	2190	0	0
	TCGA-A2-A0EU-01A-22R-A056-07	1043	0	1
	TCGA-A2-A0EV-01A-11R-A034-07	968	0	1
	TCGA-A2-A0EW-01A-21R-A115-07	1884	1	0
	TCGA-A2-A0EX-01A-21R-A034-07	752	0	0
	TCGA-A2-A0SU-01A-11R-A084-07	1662	0	1
	TCGA-A2-A0T5-01A-21R-A084-07	531	0	1
	TCGA-A2-A0T6-01A-11R-A084-07	575	0	0
	TCGA-A2-A0T7-01A-21R-A084-07	631	0	1
	TCGA-A2-A0YH-01A-11R-A109-07	659	0	1
	TCGA-A2-A0YI-01A-31R-A10J-07	1505	0	0
	TCGA-A2-A0YL-01A-21R-A109-07	1474	0	0
	TCGA-A2-A1FV-01A-11R-A13Q-07	714	0	0
	TCGA-A2-A1FZ-01A-51R-A14D-07	683	0	0
	TCGA-A2-A1G4-01A-11R-A13Q-07	595	0	1
	TCGA-A2-A259-01A-11R-A16F-07	1596	0	0
	TCGA-A2-A25C-01A-11R-A169-07	523	0	1
	TCGA-A2-A3KD-01A-12R-A213-07	1206	0	1
	TCGA-A2-A4RW-01A-21R-A266-07	222	0	1
	TCGA-A2-A4RX-01A-11R-A266-07	742	0	1
	TCGA-A2-A4RY-01A-31R-A266-07	648	0	0
	TCGA-A2-A4S0-01A-21R-A266-07	706	0	0
	TCGA-A2-A4S2-01A-12R-A266-07	643	0	0
	TCGA-A2-A4S3-01A-21R-A266-07	666	0	1
	TCGA-A7-A0CJ-01A-21R-A00Z-07	931	0	1
	TCGA-A7-A0DB-01A-11R-A00Z-07	1007	0	0
	TCGA-A7-A13G-01B-04R-A22O-07	718	0	0
	TCGA-A7-A26E-01A-11R-A169-07	954	0	0
	TCGA-A7-A26J-01A-11R-A169-07	627	0	0
	TCGA-A7-A3IY-01A-21R-A21T-07	345	0	0
	TCGA-A7-A3J0-01A-11R-A213-07	313	0	1
	TCGA-A7-A3J1-01A-11R-A213-07	343	0	0
	TCGA-A7-A3RF-01A-11R-A22K-07	408	0	0
	TCGA-A7-A426-01A-22R-A24H-07	364	0	1
	TCGA-A7-A4SB-01A-21R-A266-07	418	0	1
	TCGA-A7-A56D-01A-11R-A27Q-07	448	0	1
	TCGA-A7-A5ZW-01A-12R-A29R-07	326	0	0
	TCGA-A7-A5ZX-01A-12R-A29R-07	336	0	0
	TCGA-A7-A6VX-01A-12R-A33J-07	317	0	1
	TCGA-A8-A06O-01A-11R-A00Z-07	396	0	1
	TCGA-A8-A06P-01A-11R-A00Z-07	396	0	0
	TCGA-A8-A06Q-01A-11R-A034-07	31	0	1
	TCGA-A8-A06Y-01A-21R-A00Z-07	791	0	0
	TCGA-A8-A06Z-01A-11R-A00Z-07	31	0	1
	TCGA-A8-A079-01A-21R-A00Z-07	274	0	1
	TCGA-A8-A07E-01A-11R-A034-07	608	0	1
	TCGA-A8-A07F-01A-11R-A00Z-07	577	0	1
	TCGA-A8-A07G-01A-11R-A034-07	577	0	0
	TCGA-A8-A07J-01A-11R-A00Z-07	365	0	0
	TCGA-A8-A07L-01A-11R-A00Z-07	975	0	1
	TCGA-A8-A07W-01A-11R-A00Z-07	304	0	1
	TCGA-A8-A07Z-01A-11R-A00Z-07	1371	0	1
	TCGA-A8-A082-01A-11R-A00Z-07	549	0	1
	TCGA-A8-A085-01A-11R-A00Z-07	1124	0	1
	TCGA-A8-A086-01A-11R-A00Z-07	396	0	1
	TCGA-A8-A08A-01A-11R-A32Y-07	30	0	1
	TCGA-A8-A08F-01A-11R-A00Z-07	1004	0	1
	TCGA-A8-A08I-01A-11R-A00Z-07	365	0	1
	TCGA-A8-A08O-01A-21R-A056-07	943	0	1
	TCGA-A8-A08Z-01A-21R-A00Z-07	1217	0	0
	TCGA-A8-A092-01A-11R-A00Z-07	942	0	1
	TCGA-A8-A093-01A-11R-A00Z-07	546	0	1
	TCGA-A8-A095-01A-11R-A00Z-07	1277	0	1
	TCGA-A8-A09A-01A-11R-A00Z-07	304	0	0
	TCGA-A8-A09B-01A-11R-A00Z-07	365	0	1
	TCGA-A8-A09D-01A-11R-A00Z-07	1522	0	1
	TCGA-A8-A09K-01A-11R-A00Z-07	912	0	1
	TCGA-A8-A09M-01A-11R-A00Z-07	1006	0	1
	TCGA-A8-A09Q-01A-11R-A00Z-07	761	0	1
	TCGA-A8-A09R-01A-11R-A00Z-07	273	0	1
	TCGA-A8-A09T-01A-11R-A00Z-07	579	0	1
	TCGA-A8-A09V-01A-11R-A034-07	457	0	0
	TCGA-A8-A09W-01A-11R-A00Z-07	30	0	1
	TCGA-A8-A0A1-01A-11R-A00Z-07	365	0	0
	TCGA-A8-A0A2-01A-11R-A034-07	579	0	0
	TCGA-A8-A0A4-01A-11R-A00Z-07	396	0	1
	TCGA-A8-A0A6-01A-12R-A056-07	640	0	0
	TCGA-A8-A0A9-01A-11R-A00Z-07	822	0	1
	TCGA-A8-A0AD-01A-11R-A056-07	1157	0	1
	TCGA-AC-A2B8-01A-11R-A17B-07	677	0	0
	TCGA-AC-A3BB-01A-21R-A19W-07	987	0	0
	TCGA-AC-A3HN-01A-11R-A213-07	496	0	0
	TCGA-AC-A3OD-01B-06R-A22O-07	451	0	0
	TCGA-AC-A3W6-01A-12R-A22K-07	602	0	1
	TCGA-AC-A5XS-01A-11R-A29R-07	588	0	1
	TCGA-AC-A5XU-01A-11R-A28M-07	455	0	1
	TCGA-AC-A62Y-01A-11R-A29R-07	530	0	0
	TCGA-AC-A6NO-01A-12R-A33J-07	51	0	1
	TCGA-AC-A8OR-01A-21R-A41B-07	40	0	0
	TCGA-AN-A03Y-01A-21R-A00Z-07	10	0	1
	TCGA-AN-A046-01A-21R-A034-07	10	0	0
	TCGA-AN-A049-01A-21R-A00Z-07	19	0	1
	TCGA-AN-A04A-01A-21R-A034-07	90	0	1
	TCGA-AN-A0FF-01A-11R-A034-07	172	0	1
	TCGA-AN-A0FY-01A-11R-A034-07	10	0	1
	TCGA-AN-A0XL-01A-11R-A10J-07	163	0	1
	TCGA-AO-A03M-01B-11R-A10J-07	1866	0	1
	TCGA-AO-A03N-01B-11R-A10J-07	2031	0	0
	TCGA-AO-A03O-01A-11R-A00Z-07	2483	1	1
	TCGA-AO-A03P-01A-11R-A00Z-07	2911	1	1
	TCGA-AO-A03R-01A-21R-A034-07	2091	0	1
	TCGA-AO-A03T-01A-21R-A034-07	2124	0	0
	TCGA-AO-A03V-01A-11R-A115-07	1351	0	1
	TCGA-AO-A0J7-01A-11R-A034-07	618	0	1
	TCGA-AO-A0J8-01A-21R-A034-07	680	0	0
	TCGA-AO-A0JA-01A-11R-A056-07	655	0	1
	TCGA-AO-A0JB-01A-11R-A32Y-07	1542	0	0
	TCGA-AO-A0JC-01A-11R-A056-07	1547	0	1
	TCGA-AO-A0JD-01A-11R-A056-07	2190	0	1
	TCGA-AO-A0JF-01A-11R-A056-07	1980	0	0
	TCGA-AO-A0JG-01A-31R-A084-07	798	0	0
	TCGA-AO-A0JJ-01A-11R-A056-07	1887	0	0
	TCGA-AO-A125-01A-11R-A10J-07	3456	0	0
	TCGA-AO-A126-01A-11R-A10J-07	3307	0	0
	TCGA-AO-A12A-01A-21R-A115-07	3112	0	0
	TCGA-AO-A12B-01A-11R-A10J-07	2989	0	0
	TCGA-AO-A12E-01A-11R-A10J-07	2142	0	1
	TCGA-AO-A12H-01A-11R-A115-07	1234	0	0
	TCGA-AO-A1KO-01A-31R-A13Q-07	622	0	0
	TCGA-AO-A1KP-01A-11R-A13Q-07	2953	0	1
	TCGA-AO-A1KQ-01A-11R-A13Q-07	1882	0	1
	TCGA-AQ-A1H3-01A-31R-A13Q-07	989	0	0
	TCGA-AQ-A54O-01A-11R-A266-07	1001	0	0
	TCGA-AQ-A7U7-01A-22R-A352-07	584	1	0
	TCGA-AR-A0U2-01A-11R-A109-07	2551	1	1
	TCGA-AR-A0U3-01A-11R-A109-07	4080	0	1
	TCGA-AR-A1AK-01A-21R-A12P-07	3159	0	1
	TCGA-AR-A1AL-01A-21R-A12P-07	2971	0	0
	TCGA-AR-A1AN-01A-11R-A12P-07	2920	0	0
	TCGA-AR-A1AS-01A-11R-A12P-07	1150	0	1
	TCGA-AR-A1AV-01A-21R-A12P-07	1864	0	0
	TCGA-AR-A24H-01A-11R-A169-07	4894	0	1
	TCGA-AR-A24M-01A-11R-A169-07	3660	0	0
	TCGA-AR-A24O-01A-11R-A169-07	3607	0	0
	TCGA-AR-A24R-01A-11R-A169-07	3430	0	1
	TCGA-AR-A24S-01A-11R-A169-07	2976	0	1
	TCGA-AR-A24V-01A-21R-A169-07	3203	0	0
	TCGA-AR-A24W-01A-11R-A169-07	1550	0	0
	TCGA-AR-A24Z-01A-11R-A169-07	3001	0	1
	TCGA-AR-A252-01A-11R-A169-07	2838	0	0
	TCGA-AR-A2LN-01A-21R-A18M-07	1161	0	0
	TCGA-AR-A2LQ-01A-22R-A18M-07	1233	0	0
	TCGA-B6-A401-01A-11R-A239-07	2596	0	1
	TCGA-B6-A40B-01A-11R-A239-07	3152	0	1
	TCGA-B6-A40C-01A-11R-A239-07	2164	0	1
	TCGA-BH-A0AY-01A-21R-A00Z-07	777	0	1
	TCGA-BH-A0AZ-01A-21R-A12P-07	1919	0	0
	TCGA-BH-A0B0-01A-21R-A115-07	2477	0	0
	TCGA-BH-A0B1-01A-12R-A056-07	1148	0	1
	TCGA-BH-A0B5-01A-11R-A12P-07	2136	0	1
	TCGA-BH-A0BA-01A-11R-A056-07	1132	0	1
	TCGA-BH-A0BC-01A-22R-A084-07	974	0	1
	TCGA-BH-A0BD-01A-11R-A034-07	554	0	1
	TCGA-BH-A0BF-01A-21R-A12P-07	1324	1	1
	TCGA-BH-A0BJ-01A-11R-A056-07	660	0	0
	TCGA-BH-A0BO-01A-23R-A12D-07	2197	0	0
	TCGA-BH-A0BP-01A-11R-A115-07	2296	1	1
	TCGA-BH-A0BR-01A-21R-A115-07	2330	0	1
	TCGA-BH-A0BT-01A-11R-A12P-07	2365	0	0
	TCGA-BH-A0BV-01A-11R-A00Z-07	1519	0	1
	TCGA-BH-A0BZ-01A-31R-A12P-07	2255	0	1
	TCGA-BH-A0C1-01B-11R-A12D-07	1411	1	1
	TCGA-BH-A0DE-01A-11R-A115-07	2372	0	0
	TCGA-BH-A0DH-01A-11R-A084-07	1156	0	1
	TCGA-BH-A0DI-01A-21R-A12P-07	912	0	0
	TCGA-BH-A0DK-01A-21R-A056-07	423	0	1
	TCGA-BH-A0DO-01B-11R-A12D-07	1644	0	0
	TCGA-BH-A0DP-01A-21R-A056-07	476	0	0
	TCGA-BH-A0DQ-01A-11R-A084-07	98	0	1
	TCGA-BH-A0DS-01A-11R-A056-07	78	0	0
	TCGA-BH-A0DT-01A-21R-A12D-07	2403	0	0
	TCGA-BH-A0DV-01A-21R-A12P-07	2064	0	0
	TCGA-BH-A0DX-01A-11R-A115-07	2156	0	1
	TCGA-BH-A0E2-01A-11R-A056-07	435	0	1
	TCGA-BH-A0E7-01A-11R-A034-07	1363	0	0
	TCGA-BH-A0E9-01B-11R-A115-07	2489	0	0
	TCGA-BH-A0EA-01A-11R-A115-07	991	1	0
	TCGA-BH-A0EI-01A-11R-A115-07	1926	0	0
	TCGA-BH-A0GY-01A-11R-A056-07	923	0	1
	TCGA-BH-A0H0-01A-11R-A056-07	461	0	1
	TCGA-BH-A0H6-01A-21R-A056-07	747	0	1
	TCGA-BH-A0H7-01A-13R-A056-07	702	0	1
	TCGA-BH-A0HF-01A-11R-A056-07	727	0	1
	TCGA-BH-A0HI-01A-11R-A084-07	620	0	0
	TCGA-BH-A0HO-01A-11R-A034-07	76	0	0
	TCGA-BH-A0HQ-01A-11R-A034-07	1121	0	0
	TCGA-BH-A0HU-01A-11R-A034-07	392	0	1
	TCGA-BH-A0HX-01A-21R-A056-07	829	0	1
	TCGA-BH-A0W4-01A-11R-A109-07	759	0	0
	TCGA-BH-A0W7-01A-11R-A115-07	1363	0	1
	TCGA-BH-A18F-01A-11R-A12D-07	1001	0	1
	TCGA-BH-A18J-01A-11R-A12D-07	612	1	1
	TCGA-BH-A18K-01A-11R-A12D-07	2763	1	0
	TCGA-BH-A18L-01A-32R-A12D-07	811	1	1
	TCGA-BH-A18N-01A-11R-A12D-07	1148	1	1
	TCGA-BH-A18S-01A-11R-A12D-07	2009	1	0
	TCGA-BH-A1EO-01A-11R-A137-07	2798	1	0
	TCGA-BH-A1ES-01A-11R-A137-07	3462	1	1
	TCGA-BH-A1ET-01A-11R-A137-07	2520	1	0
	TCGA-BH-A1EU-01A-11R-A137-07	1286	1	0
	TCGA-BH-A1EY-01A-11R-A13Q-07	538	1	0
	TCGA-BH-A1F5-01A-12R-A13Q-07	2712	1	0
	TCGA-BH-A1FB-01A-11R-A13Q-07	3669	1	0
	TCGA-BH-A1FD-01A-11R-A13Q-07	1009	1	1
	TCGA-BH-A1FG-01A-11R-A13Q-07	3736	1	1
	TCGA-BH-A201-01A-11R-A14M-07	856	0	0
	TCGA-BH-A28O-01A-11R-A22K-07	1120	0	0
	TCGA-BH-A28Q-01A-11R-A16F-07	1119	0	0
	TCGA-BH-A2L8-01A-11R-A18M-07	612	0	0
	TCGA-BH-A42V-01A-11R-A24H-07	635	0	0
	TCGA-BH-A5J0-01A-11R-A27Q-07	715	0	1
	TCGA-BH-A8FY-01A-11R-A36F-07	295	1	0
	TCGA-BH-A8G0-01A-11R-A352-07	662	0	0
	TCGA-BH-AB28-01A-31R-A41B-07	287	0	0
	TCGA-C8-A12N-01A-11R-A115-07	358	0	0
	TCGA-C8-A12O-01A-11R-A115-07	385	0	1
	TCGA-C8-A12U-01A-11R-A115-07	385	0	1
	TCGA-C8-A12W-01A-11R-A115-07	385	0	1
	TCGA-C8-A12X-01A-11R-A115-07	385	0	0
	TCGA-C8-A1HG-01A-11R-A137-07	345	0	1
	TCGA-C8-A1HI-01A-11R-A137-07	343	0	1
	TCGA-C8-A1HM-01A-12R-A137-07	375	0	1
	TCGA-C8-A1HO-01A-11R-A13Q-07	375	0	1
	TCGA-C8-A26V-01A-11R-A16F-07	616	0	1
	TCGA-C8-A26Z-01A-11R-A16F-07	470	0	1
	TCGA-C8-A273-01A-11R-A16F-07	513	0	1
	TCGA-C8-A274-01A-11R-A16F-07	508	0	1
	TCGA-C8-A27A-01A-11R-A169-07	747	0	1
	TCGA-C8-A8HQ-01A-11R-A36F-07	380	0	1
	TCGA-D8-A13Y-01A-11R-A115-07	1728	0	1
	TCGA-D8-A141-01A-11R-A115-07	626	0	0
	TCGA-D8-A146-01A-31R-A115-07	643	0	0
	TCGA-D8-A1J8-01A-11R-A13Q-07	431	0	1
	TCGA-D8-A1JC-01A-11R-A13Q-07	480	0	1
	TCGA-D8-A1JD-01A-11R-A13Q-07	552	0	1
	TCGA-D8-A1JE-01A-11R-A13Q-07	575	0	0
	TCGA-D8-A1JH-01A-11R-A13Q-07	426	0	0
	TCGA-D8-A1JI-01A-11R-A13Q-07	577	0	0
	TCGA-D8-A1JJ-01A-31R-A14M-07	611	0	1
	TCGA-D8-A1JP-01A-11R-A13Q-07	639	0	1
	TCGA-D8-A1JS-01A-11R-A13Q-07	371	0	0
	TCGA-D8-A1JU-01A-11R-A13Q-07	447	0	0
	TCGA-D8-A1X6-01A-11R-A14M-07	541	0	1
	TCGA-D8-A1X7-01A-11R-A14M-07	509	0	0
	TCGA-D8-A1XB-01A-11R-A14D-07	552	0	0
	TCGA-D8-A1XC-01A-11R-A14D-07	377	1	0
	TCGA-D8-A1XD-01A-11R-A14D-07	522	0	0
	TCGA-D8-A1XF-01A-11R-A14D-07	463	0	1
	TCGA-D8-A1XM-01A-21R-A14M-07	538	0	1
	TCGA-D8-A1XO-01A-11R-A14M-07	1682	0	0
	TCGA-D8-A1XR-01A-11R-A14M-07	482	0	1
	TCGA-D8-A1XU-01A-11R-A14M-07	395	0	0
	TCGA-D8-A1Y0-01A-11R-A14M-07	472	0	1
	TCGA-D8-A1Y1-01A-21R-A14M-07	302	1	1
	TCGA-D8-A27E-01A-11R-A16F-07	530	0	0
	TCGA-D8-A27I-01A-11R-A16F-07	439	0	0
	TCGA-D8-A27K-01A-11R-A16F-07	1461	0	0
	TCGA-D8-A27L-01A-11R-A16F-07	499	0	0
	TCGA-D8-A27P-01A-11R-A16F-07	49	0	0
	TCGA-D8-A27T-01A-11R-A16F-07	398	0	0
	TCGA-D8-A27V-01A-12R-A17B-07	381	0	0
	TCGA-D8-A3Z5-01A-41R-A24H-07	1015	0	0
	TCGA-D8-A3Z6-01A-11R-A239-07	563	0	0
	TCGA-D8-A4Z1-01A-21R-A266-07	659	0	0
	TCGA-D8-A73U-01A-11R-A33J-07	492	0	0
	TCGA-D8-A73X-01A-11R-A32P-07	767	0	0
	TCGA-E2-A108-01A-13R-A10J-07	837	0	1
	TCGA-E2-A10C-01A-21R-A10J-07	1220	0	1
	TCGA-E2-A14Q-01A-11R-A12D-07	1163	0	0
	TCGA-E2-A14T-01A-11R-A115-07	2311	0	1
	TCGA-E2-A14Z-01A-11R-A115-07	563	1	1
	TCGA-E2-A153-01A-12R-A12D-07	707	0	0
	TCGA-E2-A154-01A-11R-A115-07	591	0	1
	TCGA-E2-A156-01A-11R-A12D-07	726	0	0
	TCGA-E2-A15A-01A-11R-A12D-07	710	0	1
	TCGA-E2-A15F-01A-11R-A115-07	658	0	1
	TCGA-E2-A15G-01A-11R-A12D-07	554	0	0
	TCGA-E2-A15M-01A-11R-A12D-07	336	1	1
	TCGA-E2-A15P-01A-11R-A115-07	595	0	0
	TCGA-E2-A1B4-01A-11R-A12P-07	1004	1	0
	TCGA-E2-A1B5-01A-21R-A12P-07	984	0	0
	TCGA-E2-A1BC-01A-11R-A12P-07	501	0	0
	TCGA-E2-A1IF-01A-11R-A144-07	1138	0	1
	TCGA-E2-A1IG-01A-11R-A144-07	2140	0	0
	TCGA-E2-A1IK-01A-11R-A144-07	1800	0	0
	TCGA-E2-A1IL-01A-11R-A14D-07	118	0	0
	TCGA-E2-A1IN-01A-11R-A13Q-07	675	0	0
	TCGA-E2-A1IU-01A-11R-A14D-07	337	0	0
	TCGA-E2-A1L6-01A-11R-A13Q-07	1648	0	0
	TCGA-E2-A1L9-01A-11R-A13Q-07	598	0	0
	TCGA-E9-A1NE-01A-21R-A14M-07	1088	0	1
	TCGA-E9-A1NF-01A-11R-A14D-07	1072	1	0
	TCGA-E9-A1NG-01A-21R-A14M-07	786	1	0
	TCGA-E9-A1NH-01A-11R-A14D-07	576	0	0
	TCGA-E9-A1NI-01A-11R-A14D-07	300	0	1
	TCGA-E9-A227-01A-11R-A157-07	975	0	0
	TCGA-E9-A54X-01A-11R-A266-07	727	0	1
	TCGA-E9-A54Y-01A-11R-A466-07	725	0	1
	TCGA-E9-A5FK-01A-11R-A27Q-07	812	0	0
	TCGA-E9-A6HE-01A-11R-A31O-07	847	0	1
	TCGA-EW-A1IX-01A-12R-A144-07	1208	0	0
	TCGA-EW-A1IY-01A-11R-A13Q-07	258	0	0
	TCGA-EW-A1IZ-01A-11R-A13Q-07	554	0	1
	TCGA-EW-A1J1-01A-11R-A13Q-07	575	0	0
	TCGA-EW-A1J2-01A-21R-A13Q-07	403	0	0
	TCGA-EW-A1J5-01A-11R-A13Q-07	477	0	1
	TCGA-EW-A1J6-01A-11R-A13Q-07	875	0	0
	TCGA-EW-A1OX-01A-11R-A144-07	911	0	0
	TCGA-EW-A1OY-01A-11R-A144-07	908	0	1
	TCGA-EW-A1P3-01A-11R-A144-07	1611	0	1
	TCGA-EW-A1P5-01A-11R-A144-07	703	0	1
	TCGA-EW-A1P6-01A-11R-A144-07	562	0	1
	TCGA-EW-A1PA-01A-11R-A144-07	575	0	1
	TCGA-EW-A1PC-01B-11R-A21T-07	187	0	1
	TCGA-EW-A1PE-01A-11R-A144-07	320	0	0
	TCGA-EW-A1PF-01A-11R-A144-07	439	0	0
	TCGA-EW-A2FV-01A-11R-A17B-07	788	0	1
	TCGA-EW-A2FW-01A-11R-A17B-07	672	0	1
	TCGA-EW-A423-01A-11R-A24H-07	533	0	0
	TCGA-EW-A6SC-01A-12R-A32P-07	952	0	1
	TCGA-GI-A2C8-01A-11R-A16F-07	225	0	0
	TCGA-GM-A2DL-01A-11R-A18M-07	3519	0	1
	TCGA-GM-A2DM-01A-11R-A180-07	3226	0	0
	TCGA-GM-A2DN-01A-11R-A180-07	3091	0	1
	TCGA-GM-A2DO-01A-11R-A18M-07	2596	0	1
	TCGA-GM-A3NY-01A-11R-A21T-07	1162	0	0
	TCGA-GM-A3XG-01A-31R-A24H-07	1330	0	0
	TCGA-GM-A3XN-01A-12R-A22U-07	2019	0	0
	TCGA-GM-A5PX-01A-12R-A28M-07	551	0	0
	TCGA-HN-A2OB-01A-21R-A27Q-07	1900	1	0
	TCGA-LD-A66U-01A-11R-A31O-07	646	0	0
	TCGA-LD-A7W6-01A-81R-A352-07	404	0	1
	TCGA-LL-A6FQ-01A-11R-A31O-07	80	0	1
	TCGA-LL-A7SZ-01A-32R-A352-07	594	0	1
	TCGA-MS-A51U-01A-31R-A266-07	681	0	0
	TCGA-OK-A5Q2-01A-11R-A27Q-07	64	0	1
	TCGA-OL-A6VR-01A-32R-A33J-07	1220	0	0
	TCGA-PE-A5DE-01A-11R-A27Q-07	2645	0	1
	TCGA-S3-A6ZG-01A-22R-A32P-07	562	0	1
	TCGA-W8-A86G-01A-21R-A36F-07	347	0	0
	TCGA-WT-AB44-01A-11R-A41B-07	883	0	0
	TCGA-XX-A899-01A-11R-A36F-07	467	0	0
	TCGA-XX-A89A-01A-11R-A36F-07	488	0	0
	TCGA-Z7-A8R5-01A-42R-A41B-07	3287	0	0
	TCGA-Z7-A8R6-01A-11R-A41B-07	3256	0	1

[truncated: 5 more sheets: Luminal A (RFS), TN (OS), TN (RFS), Whole BRCA (OS), Whole BRCA (RFS)]
